# Supplementary material for: Pharmacological inhibition of α-synuclein aggregation within liquid condensates
Source: Nat Commun. 2024 May 7;15:3835. doi: 10.1038/s41467-024-47585-x (PMC11076612; doi:10.1038/s41467-024-47585-x)
Supplement: Supplementary file 4 — Source Data [file 41467_2024_47585_MOESM4_ESM.xlsx]

## Sheet: Figure 1C
Figure 1C
		α-Synuclein (75 μM)													α-Synuclein (25 μM)
			5% PEG (DMSO 1%)		10% PEG (DMSO 1%)		1% PEG (75 μM Claramine)		5% PEG (75 μM Claramine)		10% PEG (75 μM Claramine)					5% PEG (DMSO 1%)		10% PEG (DMSO 1%)		1% PEG (75 μM Claramine)		5% PEG (75 μM Claramine)		10% PEG (75 μM Claramine)
			Condensate Size (μm^2)	Condensate Circularity (0-1)	Condensate Size (μm^2)	Condensate Circularity (0-1)	Condensate Size (μm^2)	Condensate Circularity (0-1)	Condensate Size (μm^2)	Condensate Circularity (0-1)	Condensate Size (μm^2)	Condensate Circularity (0-1)				Condensate Size (μm^2)	Condensate Circularity (0-1)	Condensate Size (μm^2)	Condensate Circularity (0-1)	Condensate Size (μm^2)	Condensate Circularity (0-1)	Condensate Size (μm^2)	Condensate Circularity (0-1)	Condensate Size (μm^2)	Condensate Circularity (0-1)
			1.695	0.802	0.888	1	1.13	0.993	9.685	0.969	166.338	0.839				0.404	0.873	0.323	0.857	3.47	0.867	7.344	1	0.161	1
			1.776	0.988	1.533	1	1.211	0.976	3.309	0.866	28.651	0.712				0.161	1	0.726	1	0.646	0.785	0.807	1	0.404	1
			0.646	0.914	0.161	1	2.583	1	3.47	0.812	85.469	0.777				0.081	1	0.323	1	0.565	0.898	0.565	1	4.116	0.85
			2.341	0.977	0.888	1	0.081	1	2.502	0.96	61.419	0.853				0.081	1	0.807	0.982	0.161	0.785	2.986	0.948	3.067	1
			0.081	1	0.726	1	0.081	1	10.734	0.875	79.658	0.7				0.161	1	0.323	1	0.081	1	0.968	1	1.453	1
			2.098	0.932	0.726	1	0.968	0.967	7.425	0.878	22.114	0.823				0.081	1	0.242	1	0.161	1	0.565	1	2.663	0.965
			0.323	1	0.323	1	3.955	1	2.421	1	43.017	0.812				0.081	1	0.726	1	1.211	1	0.726	1	1.614	0.994
			1.291	1	0.081	1	1.13	1	9.039	0.932	157.541	0.803				0.565	1	0.484	1	0.081	1	1.453	1	1.13	0.727
			1.13	1	0.807	1	0.161	1	4.439	0.993	35.108	0.721				0.161	1	0.323	1	0.081	1	0.807	1	2.179	0.817
			1.614	1	0.323	1	2.825	0.947	6.779	0.971	63.517	0.723				0.484	0.916	0.323	1	2.421	0.929	0.807	0.982	0.646	1
			2.583	0.991	0.484	0.916	0.161	1	2.098	0.805	61.661	0.838				0.404	0.873	0.646	1	0.081	1	0.968	1	2.744	0.919
			0.646	1	0.081	1	2.098	1	2.26	0.92	43.259	0.852				0.484	1	0.484	1	1.453	1	0.888	1	0.404	1
			3.551	0.996	0.807	1	2.905	1	28.086	0.897	101.127	0.829				0.404	0.873	0.242	1	0.726	1	0.565	1	0.323	1
			2.018	1	0.161	1	1.937	0.978	18.482	0.92	32.525	0.88				0.404	1	1.049	1	0.807	1	2.26	1	0.888	1
			1.856	1	0.807	1	1.695	1	4.762	0.92	41.242	0.869				0.484	1	0.484	0.916	0.161	1	1.049	1	4.6	0.967
			0.968	0.967	0.081	1	0.323	1	2.179	0.993	78.044	0.732				0.646	1	0.807	1	0.081	1	0.968	0.931	0.404	1
			1.291	1	2.341	0.953	1.533	1	4.762	0.822	45.116	0.82				0.161	1	0.161	1	1.856	0.964	0.726	1	0.081	1
			3.793	0.993	0.081	1	3.955	0.811	8.394	0.839	24.293	0.81				0.323	1	0.323	0.857	0.161	1	0.888	0.976	1.776	0.897
			0.646	1	0.484	1	0.242	1	2.341	0.877	17.433	0.758				0.081	1	0.323	1	0.081	1	1.13	0.911	0.081	1
			3.793	0.947	0.081	1	0.968	1	7.909	0.961	22.195	0.764				0.404	1	0.565	1	0.081	1	0.565	1	1.453	1
			0.565	1	0.888	1	0.807	1	5.65	0.968	36.641	0.859				0.484	0.916	0.323	0.857	0.081	1	0.565	1	0.081	1
			3.39	1	0.726	1	0.404	0.873	2.583	0.846	14.85	0.877				0.081	1	0.484	0.916	0.161	1	0.726	1	0.242	1
			0.807	1	0.565	1	0.968	0.931	3.713	0.945	17.11	0.932				0.242	1	0.807	1	0.242	0.967	0.565	1	4.358	0.975
			4.035	1	2.018	1	0.081	1	17.998	0.943	29.62	0.859				0.081	1	0.323	1	0.081	1	0.565	1	4.035	0.944
			0.323	1	1.614	0.873	0.646	1	3.632	1	17.352	0.929				1.13	1	0.404	1	0.968	0.883	0.968	1	0.323	1
			2.583	0.991	0.484	1	1.211	1	2.098	0.993	36.076	0.775				0.081	1	0.242	1	0.161	0.785	0.888	0.976	0.646	0.785
			0.323	1	1.937	0.978	6.457	0.774	15.415	0.87	8.797	0.946				0.242	1	0.646	1	0.081	1	0.807	1	1.614	1
			0.161	1	0.242	1	0.565	1	4.278	0.916	29.862	0.901				0.888	1	0.565	1	0.161	0.785	0.565	1	3.148	0.786
			1.856	1	0.646	1	0.646	1	3.067	0.905	111.457	0.764				1.533	1	1.13	0.911	0.565	0.8	0.565	1	1.291	0.927
			0.888	1	1.049	1	0.646	0.914	2.098	0.993	114.524	0.8				0.726	1	0.726	0.884	1.453	0.965	0.646	1	0.161	0.785
			0.242	1	1.049	1	0.081	1	2.583	0.991	40.112	0.723				0.565	1	1.211	1	0.081	1	0.565	1	0.726	1
			0.323	1	0.807	1	0.081	1	2.018	1	61.338	0.877				1.856	0.824	1.049	0.922	0.323	1	4.439	0.967	3.955	0.988
			2.986	0.928	0.807	0.982	0.484	1	22.437	0.887	14.85	0.927				0.888	1	0.323	1	0.242	1	0.968	1	2.26	0.978
			3.632	0.97	0.161	1	0.161	1	3.955	0.868	13.801	0.931				0.646	1	0.161	1	0.323	0.857	1.13	1	0.242	1
			0.565	1	0.484	1	0.081	1	16.303	0.929	22.921	0.899				0.242	1	0.807	0.982	1.776	0.897	2.986	0.881	0.565	1
			0.726	0.884	0.807	1	0.484	1	4.439	0.858	31.799	0.824				0.404	1	1.695	1	0.484	1	6.295	0.969	0.242	1
			1.13	0.993	0.161	1	2.583	1	7.183	0.933	57.706	0.85				0.161	1	0.323	1	0.161	0.785	2.421	0.986	0.484	1
			1.776	0.988	0.565	1	2.341	0.977	3.874	0.949	126.065	0.831				1.291	1	1.533	0.916	0.242	1	0.888	0.976	0.323	0.857
			3.39	1	1.614	1	1.453	1	2.179	0.91	11.541	0.83				1.13	1	1.211	1	0.404	1	2.179	1	0.646	0.914
			2.018	1	0.565	1	1.937	1	7.425	0.92	17.675	0.872				0.161	1	0.565	1	0.081	1	0.888	1	6.376	0.9
			0.888	1	0.161	1	0.242	1	14.366	0.84	21.468	0.82				0.323	1	0.081	1	0.242	0.967	0.565	1	1.533	1
			0.081	1	0.404	1	1.453	0.965	11.38	0.938	43.098	0.844				0.565	1	0.646	1	0.161	0.785	1.695	1	0.081	1
			1.291	1	0.807	0.982	0.161	1	2.421	0.907	36.157	0.814				0.323	1	0.646	1	0.807	0.982	0.565	1	0.565	1
			0.968	1	0.888	1	1.937	1	5.73	0.821	20.58	0.892				0.565	1	1.533	1	0.161	1	4.681	1	0.081	1
			0.161	1	2.421	1	0.242	1	2.825	0.977	33.413	0.899				0.161	1	0.404	1	0.081	1	0.888	0.976	3.148	0.865
			0.807	1	0.323	1	1.211	1	3.067	0.905	34.22	0.848				0.646	1	0.484	1	0.242	1	1.614	1	0.807	1
			0.081	1	0.565	1	0.726	1	5.488	1	10.734	0.946				2.179	0.967	0.404	0.873	2.341	0.953	0.646	1	0.807	1
			0.726	1	0.726	1	0.565	1	2.421	1	42.533	0.929				1.049	1	0.888	0.976	1.776	0.988	0.646	0.914	0.323	1
			0.888	0.976	1.614	0.965	0.565	1	2.179	0.943	17.433	0.913				0.888	1	0.404	1	0.484	0.916	0.726	1	0.242	1
			0.323	1	1.372	0.82	3.309	0.976	4.6	0.967	7.102	0.922				0.404	1	0.888	0.976	0.242	1	0.807	1	0.242	1
			0.968	1	0.242	1	1.291	1	5.085	0.877	11.945	0.985				2.744	0.81	0.404	1	0.242	1	0.565	1	5.246	1
			0.323	1	1.856	1	0.565	1	26.472	0.941	82.645	0.887				1.13	1	1.372	0.985	0.565	1	1.776	0.988	0.081	1
			2.26	1	0.161	1	0.726	0.923	12.268	0.924	31.153	0.89				1.13	0.993	0.484	1	1.211	0.976	1.614	1	0.081	1
			1.856	1	1.533	1	2.421	1	20.258	0.913	7.667	0.95				0.161	0.785	0.726	1	0.161	1	1.13	0.993	1.695	1
			0.081	1	0.242	1	1.856	1	47.375	0.888	26.714	0.873				1.049	1	0.161	1	0.242	1	1.695	1	0.484	0.916
			0.081	1	0.726	1	1.049	1	19.773	0.964	32.041	0.881				1.211	1	0.161	1	0.161	1	0.565	1	0.161	1
			0.646	0.914	0.726	1	0.323	0.857	7.667	0.84	6.699	0.87				0.161	1	0.565	1	0.484	0.916	0.726	1	0.161	1
			0.807	1	0.404	1	1.049	1	5.569	1	46.003	0.873				3.228	1	0.888	1	0.323	1	4.6	0.967	0.968	1
			1.211	1	0.323	1	0.161	1	30.588	0.929	17.191	0.781				1.695	0.916	1.13	1	0.968	1	0.646	1	0.646	1
			0.081	1	0.323	1	0.323	1	2.26	0.867	14.366	0.906				0.081	1	0.242	1	1.049	1	1.13	1	4.681	0.71
			0.404	1	1.049	1	2.663	1	2.986	1	43.259	0.863				0.484	1	0.565	1	0.081	1	0.565	0.898	0.404	0.873
			0.081	1	0.646	1	1.211	1	3.713	0.868	18.886	0.76				1.049	1	0.565	1	0.242	1	0.565	1	1.533	0.944
			2.583	0.914	0.726	1	1.211	1	5.569	0.924	30.346	0.861				0.404	1	2.825	0.897	0.323	1	4.278	0.957	0.081	1
			2.098	0.993	0.484	1	2.341	1	15.173	0.876	30.346	0.875				2.421	0.986	0.484	1	0.323	1	1.776	0.988	4.358	0.933
			1.856	0.964	0.888	1	1.372	0.985	12.671	0.838	12.429	0.842				0.807	1	1.211	1	0.888	0.976	0.726	1	0.968	1
			0.565	1	1.13	1	1.372	1	9.766	0.9	32.848	0.804				0.565	1	0.484	1	0.242	1	1.533	0.987	0.726	1
			0.968	0.851	0.081	1	0.807	1	15.254	0.939	19.773	0.715				0.726	1	0.565	1	0.161	1	1.049	1	1.776	0.988
			1.291	0.927	1.937	1	1.372	1	6.053	0.802	14.527	0.925				0.565	1	0.081	1	0.323	1	0.888	1	0.484	1
			0.807	1	0.726	1	1.533	1	17.594	0.921	18.079	0.927				0.404	1	0.404	1	0.726	1	0.565	1	0.323	0.857
			2.905	0.952	1.049	1	0.484	1	3.793	0.848	42.129	0.868				0.888	0.976	0.565	1	0.726	1	1.291	1	1.291	0.857
			2.502	0.907	0.081	1	0.161	1	3.874	0.967	64.485	0.811				0.161	1	1.856	0.938	0.646	0.914	0.646	1	0.404	1
			0.242	1	0.081	1	0.888	1	3.309	1	23.97	0.723				1.291	1	0.565	1	0.242	1	1.776	1	6.214	0.957
			2.986	0.863	0.081	1	0.726	1	2.744	0.972	17.756	0.833				1.372	1	1.291	1	1.211	1	0.807	1	0.646	1
			0.242	1	1.533	1	0.161	1	2.905	0.952	12.752	0.835				0.888	1	0.565	1	0.888	1	0.726	1	0.404	1
			0.404	1	0.404	0.873	2.179	0.887	7.909	0.878	7.667	0.932				3.632	0.907	0.081	1	0.081	1	0.968	1	1.211	1
			0.726	1	0.242	0.967	0.565	1	11.057	0.937	31.96	0.893				1.13	1	0.242	1	0.404	1	1.937	1	1.533	1
			0.968	1	1.291	1	1.372	0.911	5.085	0.983	12.429	0.842				0.404	1	1.13	1	0.484	0.769	0.888	0.976	0.161	1
			0.242	1	1.856	1	0.161	1	11.057	0.926	15.738	0.9				0.081	1	2.018	0.929	2.26	1	0.646	1	4.681	0.984
			0.726	1	0.565	1	0.565	0.898	5.811	0.98	50.119	0.755				1.856	0.964	0.081	1	0.404	1	0.565	0.898	0.161	1
			0.242	1	1.13	1	1.695	1	6.457	0.898	23.325	0.823				0.807	1	1.049	0.922	0.323	1	0.565	1	1.937	1
			1.614	1	0.807	0.982	3.551	0.996			11.057	0.963				0.646	1	0.242	1	0.565	1	0.646	1	8.716	0.75
			2.018	1	0.484	1	0.081	1			15.738	0.861				0.161	1	0.323	1	0.565	1	0.807	0.887	0.081	1
			0.081	1	0.484	1	1.372	0.985			15.657	0.904				0.081	1	0.161	1	0.161	1	0.565	1	1.211	0.976
			0.081	1	2.098	0.993	0.323	1			37.368	0.876				0.484	1	0.565	1	0.081	1	0.646	1	1.372	1
			0.323	1	0.968	1	1.533	1			6.376	0.933				2.663	0.965	0.565	1	0.323	1	0.565	1	0.404	1
			0.726	1	1.049	1	5.407	0.948			16.142	0.856				1.049	1	0.161	1	1.614	1	2.018	1	0.161	0.785
			0.565	1	0.888	1	1.291	0.74			30.992	0.871				0.565	1	0.726	1	0.081	1	1.453	0.965	1.453	0.868
			2.018	1	1.533	1	0.404	1			40.515	0.83				1.291	1	0.968	1	0.323	0.857	0.646	1	0.404	1
			0.161	1	0.161	1	0.646	1			76.995	0.704				1.049	1	0.161	1	0.081	1	0.646	1	0.484	0.916
			1.937	0.892	0.646	1	0.404	0.873			18.159	0.825				0.081	1	0.242	1	1.211	1	0.888	1	0.081	1
			0.888	1	0.888	1	3.309	0.928			5.65	0.903				2.583	1	0.161	1	0.081	1	0.726	0.923	0.404	1
			0.081	1	0.968	1	0.484	1			16.949	0.907				1.533	1	0.323	1	0.484	1	0.646	1	1.453	0.965
			0.888	0.976	0.968	1	0.081	1			14.124	0.921				0.726	1	1.614	0.994	0.968	1	0.807	0.806	0.888	0.976
			0.161	1	2.502	1	0.161	1			9.201	0.977				0.081	1	2.825	1	1.211	1	3.632	0.97	9.039	0.893
			0.484	0.916	0.565	1	0.161	1			22.195	0.77				3.148	0.91	1.13	1	0.404	0.764	0.646	1	0.646	1
			2.583	1	0.323	1	0.484	1			7.99	0.958				0.323	1	0.807	0.982	0.161	1	0.646	1	0.323	1
			0.888	1	1.049	1	3.067	0.843			16.464	0.855				0.968	1	1.776	1	0.968	0.851	0.807	1	0.404	1
			0.807	1	0.726	1	3.309	0.774			9.039	0.904				1.049	0.922	2.179	1	0.081	1	0.646	1	6.376	0.913
			0.807	0.982	0.726	1	0.565	1			37.69	0.816				1.533	1	0.565	1	0.565	1	1.937	1	1.776	0.988
			2.098	1	0.404	1	1.372	1			19.531	0.738				3.793	0.947	0.646	1	0.646	0.785	0.726	1	0.807	0.776
			0.242	1	1.372	0.985	0.968	1			13.317	0.86				2.098	0.993	0.323	0.857	0.081	1	2.26	1	0.726	1
			0.565	1	0.404	1	0.161	1			14.285	0.863				0.807	1	0.646	1	0.161	0.785	1.533	1	0.726	1
			0.807	1	0.242	1	0.323	1			30.346	0.915				1.211	1	0.726	1	0.242	1	0.807	1	0.081	1
			0.807	1	0.646	1	0.888	0.976			25.423	0.904				0.565	1	0.565	1	0.484	1	0.565	1	0.646	1
			0.726	1	0.081	1	0.807	1			20.419	0.91				0.484	1	0.081	1	0.565	1	2.018	1	0.081	1
			4.681	0.943	0.404	1	0.081	1			17.029	0.931				0.726	1	0.081	1	0.484	1	1.291	1	0.242	1
			0.646	1	0.726	1	0.807	1			11.299	0.874				0.726	1	0.565	1	0.081	1	0.565	1	1.372	1
			1.937	1	0.807	1	0.242	1			21.468	0.905				1.291	1	0.646	1	0.242	0.967	0.888	1	0.081	1
			0.323	1	0.484	1					9.281	0.891				0.565	1	1.049	0.922	0.726	0.799	1.695	1	0.646	1
			1.049	0.922	1.453	1					12.671	0.898				0.081	1	0.161	1	0.323	1	3.632	0.907	0.968	1
			0.484	1	0.968	1					8.394	0.892				1.533	1	0.565	1	0.081	1	0.565	1	0.404	0.873
			0.323	1	1.13	1					23.325	0.866				0.242	1	0.807	1	0.565	1	0.726	1	0.081	1
			1.453	1	0.565	1					9.281	0.822				1.533	0.775	1.13	1	0.404	1	0.646	1	0.565	1
			0.484	0.916	0.807	1					20.015	0.844				1.453	1	0.323	1	0.081	1	0.565	1	0.242	1
			2.825	1	0.242	1					5.569	0.857				0.968	1	0.646	0.914	1.453	0.868	0.646	1	0.081	1
			0.484	1	0.565	1					18.079	0.927				2.583	0.936	0.565	1	0.081	1	2.341	1	0.081	1
			0.646	1	0.968	1					12.59	0.974				0.807	1	2.26	0.978	0.807	0.887	2.098	1	14.769	0.844
			0.242	1	1.372	1					28.893	0.866				0.565	1	0.404	1	1.291	1	0.888	1	0.565	0.898
			0.968	0.851	0.081	1					7.264	0.912				0.242	1	0.323	0.857	0.081	1	3.551	0.996	0.646	1
			0.565	1	0.404	1					56.253	0.785				0.484	1	0.161	1	1.614	0.965	1.695	1	1.453	1
			0.484	1	0.968	1					5.488	0.858				0.726	1	0.565	1	0.161	0.785	2.098	0.993	0.807	1
			0.565	1	1.049	1					6.134	0.996				1.453	1	1.13	1	0.565	1	0.565	1	0.081	1
			4.278	1	0.565	1					39.547	0.849				0.726	1	0.888	1	0.484	0.916	1.291	1	5.004	0.967
			0.323	1	0.968	1					11.541	0.883				0.161	1	0.323	1	0.726	1	0.565	1	0.404	1
			0.323	1	0.726	0.884					11.138	0.884				0.081	1	0.888	0.976	0.081	1	0.807	1	0.404	0.873
			0.404	1	0.242	1					9.443	0.906				0.081	1	1.856	1	0.081	1	0.565	1	1.695	0.943
			2.341	0.953	0.726	1					20.903	0.867				0.726	1	0.323	1	0.968	0.851	1.453	0.935	0.888	1
			1.291	1	0.888	0.976					23.647	0.871				1.13	1	0.323	1	0.404	1	0.646	1	0.565	1
			0.323	1	0.484	1					43.501	0.807				0.807	1	1.211	0.976	0.404	1	0.726	1	0.565	1
			2.744	0.994	0.888	1					16.706	0.894				1.937	1	0.646	1	0.081	1	0.565	1	2.018	1
			0.404	1	1.453	0.965					18.966	0.872				0.968	1	0.807	0.982	0.888	1	1.372	0.763	0.242	1
			1.13	1	2.502	1					8.232	0.955				1.291	1	1.453	0.832	0.081	1	2.744	0.994	0.323	1
			0.807	1	0.888	1					8.797	0.946				0.565	1	1.856	1	0.646	0.914	2.421	1	2.502	0.907
			0.404	1	0.323	1					9.362	0.909				0.081	1	0.968	1	1.049	0.922	2.825	1	0.081	1
			0.484	1	0.968	1					29.62	0.799				0.081	1	1.372	0.985	0.565	0.8	2.421	1	0.161	1
			2.583	0.991	1.453	1					13.155	0.956				0.161	1	0.404	1	0.081	1	2.744	0.972	0.242	1
			4.116	0.981	0.646	1					46.245	0.836				0.726	1	1.291	0.927	0.242	1	0.807	1	1.291	1
			2.26	1	0.484	1					11.138	0.852				0.323	1	0.646	0.914	0.242	1	1.453	1	0.161	1
			2.502	1	0.565	1					24.858	0.783				0.726	1	0.646	1	0.081	1	1.453	0.965	0.726	1
			2.502	1	0.646	1					9.766	0.91				0.888	1	0.726	1	0.968	0.883	4.439	0.95	0.081	1
			2.018	1	0.323	1					7.829	0.73				0.565	1	0.323	1	1.291	1	1.937	0.978	0.161	1
			1.049	0.922	0.888	0.976					8.151	0.977				0.484	1	0.726	1	2.663	0.922	1.372	1	0.161	1
			0.484	0.916	0.404	1					10.653	0.928				1.453	0.965	0.726	1	0.081	1	1.533	0.853	0.242	1
			1.856	1	0.726	1					67.956	0.797				0.242	1	0.807	1	0.081	1	0.807	1	3.148	1
			2.583	0.968	0.404	0.873					11.218	0.779				0.807	1	0.081	1	0.565	1	2.098	0.956	1.13	1
			0.404	1	0.565	1					22.437	0.857				0.888	1	1.049	1	0.646	1	1.937	0.978	2.018	1
			1.856	1	0.807	1					37.933	0.821				2.421	1	1.453	1	0.242	1	1.695	0.943	0.565	1
			3.874	0.906	1.453	1					6.86	0.738				0.081	1	0.484	1	1.13	0.993	1.614	1	0.323	1
			0.484	1	0.565	1					34.624	0.903				1.856	1	0.968	1	0.161	1	1.049	1	0.081	1
			5.085	0.928	0.888	1					11.218	0.95				0.323	0.857	2.018	1	0.484	1	0.888	0.976	0.081	1
			1.291	1	0.081	1					11.703	0.873				1.776	1	0.968	0.931	0.726	1	2.421	0.986	1.937	1
			3.309	0.976	0.404	1					17.594	0.902				0.404	0.873	0.968	0.851	0.081	1	1.13	1	0.081	1
			0.323	1	2.421	1					9.039	0.904				2.502	1	0.968	1	0.404	1	0.726	1	1.937	1
			0.726	1	1.614	1					11.138	0.884				1.211	0.942	0.888	1	0.646	0.914	0.565	1	0.484	0.916
			0.726	1	0.807	0.982					21.226	0.848				1.937	1	0.968	1	0.968	0.781	0.565	0.943	0.081	1
			0.242	1	0.646	0.914					15.657	0.924				0.404	0.873	0.242	1	0.484	1	0.565	1	0.081	1
			0.404	1	1.049	1					20.338	0.917				1.453	1	0.646	1	0.081	1	1.453	1	0.242	1
			2.341	1	0.242	1					11.864	0.812				0.968	1	1.453	0.868	0.726	1	1.13	0.993	0.404	0.873
			0.404	1	1.372	0.985					5.004	0.913				0.968	1	2.179	0.967	0.081	1	1.372	1	1.049	1
			2.098	1	3.067	0.905					17.836	0.914				0.242	1	0.242	1	0.646	0.82	0.646	0.914	0.081	1
			0.081	1	0.807	1					8.474	0.863				2.663	0.873	1.533	1	0.565	1	1.614	1	0.081	1
			1.695	1	0.646	1					10.896	0.898				0.081	1	0.726	1	0.646	1	1.856	0.964	0.807	1
			0.323	1	0.404	1					18.643	0.85				0.646	1	1.453	0.965	0.968	0.931	1.13	1	0.081	1
			1.614	0.965	1.13	1					8.151	0.893						1.372	1	1.776	1	1.453	1	4.842	0.883
			0.968	1	0.161	1					6.941	0.966						0.888	0.976	0.081	1	1.695	1	0.081	1
			2.098	0.854	1.211	1					9.362	0.898						0.888	1	1.372	1	0.565	1	0.161	1
			0.404	1	1.372	0.985					5.327	0.934						0.646	1	0.565	1	1.211	0.942	0.161	0.785
			1.533	1	0.726	1					17.029	0.865						1.13	1	1.372	0.985	1.453	1	0.081	1
			2.825	0.947	0.888	1					8.232	0.914						0.161	1	0.726	1	0.807	1	0.565	1
			1.049	1	1.211	0.804					11.299	0.842						0.968	0.931	1.372	0.985	2.905	0.974	0.161	0.785
			1.856	1	1.533	1					8.071	0.868						0.404	0.873	2.421	0.857	1.211	1	8.797	0.946
			2.26	1	0.726	1					19.612	0.867						2.179	1	0.404	1	1.614	0.994	0.565	1
			1.695	1	0.726	1					5.569	0.976						0.968	1	0.242	0.754	1.453	0.965	0.081	1
			3.632	0.97	0.726	1					21.307	0.916						0.081	1	0.081	1	0.565	1	1.453	0.965
			0.968	1	0.565	0.898					21.952	0.868						2.179	0.967	0.081	1	0.807	1	0.323	0.857
			2.986	1	0.484	0.916					14.285	0.796						1.291	1	0.404	1	2.986	1	0.565	1
			2.018	0.954	0.968	1					41.403	0.86						0.081	1	2.179	0.887	0.726	1	1.776	1
			0.484	1	0.323	1					10.169	0.948						0.646	1	0.161	1	0.968	1	0.726	1
			2.905	0.996	1.211	1					11.218	0.881						1.372	1	0.081	1	0.968	1	0.081	1
			1.372	0.985	0.404	1					19.531	0.88						1.13	0.911	1.13	0.993	0.968	1	0.161	1
			3.632	1	0.404	1					41.161	0.855						2.018	0.954	0.081	1	0.968	1	0.323	0.857
			1.776	1	0.323	1					8.797	0.93						1.776	0.988	0.565	0.8	1.049	0.753	3.713	0.992
			0.646	1	1.695	0.971					10.734	0.909						1.13	1	1.453	0.868	0.565	1	0.242	1
			2.663	1	0.404	1					16.384	0.801						0.565	1	0.081	1	0.646	1	0.081	1
			0.807	1	0.646	1					25.988	0.864						2.502	1	1.776	1	1.614	1	0.081	1
			2.986	1	1.776	0.922					10.331	0.936						0.323	1	0.161	1	0.888	0.976	6.053	0.946
			0.404	1	1.13	0.993					24.212	0.915						0.565	1	0.484	1	1.049	0.922	1.856	0.824
			0.646	1	0.968	1					12.187	0.918						1.049	1	0.646	1	0.565	1	0.081	1
			6.134	0.93	0.484	1					29.943	0.883						1.291	1	1.13	0.838	1.533	1	0.646	1
			0.404	1	0.968	1					8.474	0.873						0.081	1	0.646	1	0.726	1	0.242	1
			1.856	1	0.242	0.967					19.451	0.87						0.081	1	0.081	1	1.291	1	3.713	0.992
			0.484	0.916	1.372	1					8.716	0.872						1.211	1	0.323	0.857	1.614	0.994	5.73	0.902
			0.404	1	1.695	0.943					12.268	0.784						0.968	1	3.632	0.798	0.807	1	0.404	1
			2.098	0.993	1.211	0.976					6.053	0.885						0.646	1	0.484	1	0.646	0.914	0.807	1
			0.242	1	1.453	1					11.703	0.895						1.614	1	0.404	0.873	2.421	1	0.081	1
			0.404	1	0.242	1					21.226	0.895						0.081	1	0.081	1	2.341	1	0.242	1
			1.13	0.993	0.646	1					11.46	0.877						0.404	1	0.081	1	0.565	1	0.242	1
			1.211	1	1.453	1					6.053	0.813						1.13	1	0.968	0.851	3.39	1	0.646	1
			2.018	0.954	0.726	1					9.846	0.985						0.242	1	1.533	0.853	2.502	0.96	0.565	1
			0.484	1	0.807	1					9.604	0.933						1.211	0.976	0.081	1	1.372	0.985	0.404	1
			1.211	1	0.323	1					11.057	0.912						2.421	0.929	0.807	0.887	0.565	1	0.161	1
			0.726	1	0.484	1					12.59	0.915						1.049	1	0.081	1	0.646	1	0.888	1
			0.888	1	1.937	1					13.478	0.9						1.291	1	1.372	0.82	1.533	0.916	0.081	1
			1.695	1	0.323	1					9.524	0.807						0.726	1	2.663	0.846	0.807	1	0.081	1
			1.614	0.965	0.565	1					10.411	0.943						0.484	1	0.161	1	0.726	1	0.888	1
			0.646	1	0.242	1					29.458	0.86						1.049	1	0.565	0.8	0.807	0.982	0.323	1
			3.713	0.992	2.179	0.967					14.608	0.871						0.646	0.914	0.807	0.887	0.565	1	0.081	1
			2.26	1	0.726	1					14.205	0.895						1.13	0.993	0.968	1	1.049	1	0.565	1
			0.807	1	1.13	1					18.321	0.931						1.049	0.846	0.161	1	1.614	1	0.888	1
			0.323	1	0.081	1					9.524	0.737						0.565	1	0.404	1	1.291	1	0.081	1
			2.018	0.954	1.533	0.944					20.5	0.906						0.404	0.873	1.372	0.911	1.049	1	1.049	0.922
			0.484	1	1.049	0.922					12.187	0.942						0.807	0.982	1.453	0.965	1.533	1	0.242	1
			0.161	1	0.565	1					26.472	0.874						0.726	1	0.081	1	0.565	1	0.161	1
			0.242	1	0.646	1					12.187	0.864						0.565	1	0.565	1	0.726	1	9.604	0.743
			3.793	0.993	0.807	1					28.49	0.894						0.404	0.873	1.533	1	2.583	1	0.081	1
			0.807	1	0.888	1					17.836	0.895						1.211	0.976	0.081	1	1.856	1	0.726	1
			0.081	1	0.646	1					5.972	0.887						0.726	1	0.323	0.857	2.018	1	0.161	1
			3.874	1	0.081	1					18.643	0.882						0.484	1	0.807	1	1.776	1	0.161	1
			0.807	1	1.049	1					8.636	0.941						0.646	0.785	0.807	0.982	0.565	1	1.13	0.993
			1.776	0.84	0.726	1					5.73	0.916						0.081	1	0.081	1	0.807	1	0.081	1
			0.081	1	2.341	1					12.671	0.88						0.242	1	1.453	0.965	1.049	1	1.937	1
			0.161	1	1.049	0.922					7.748	0.86						0.565	1	0.565	0.898	1.13	0.993	1.533	1
			2.744	0.919	0.404	1					8.394	0.974						0.726	1	2.341	0.829	1.695	1	0.565	1
			0.565	1	2.018	0.954					12.752	0.76						1.453	1	0.161	1	1.453	1	7.748	0.973
			0.161	1	0.565	1					9.12	0.912						1.453	1	0.081	1	0.646	1	0.807	1
			0.404	0.873	0.968	1					7.022	0.912						2.26	0.757	0.646	0.82	0.968	1	0.646	1
			0.726	1	2.341	0.898					14.527	0.866						0.807	1	0.968	1	0.807	1	4.439	0.95
			1.453	1	0.081	1					5.407	0.948						1.776	1	0.646	0.914	1.453	0.965	0.323	1
			0.081	1	0.565	0.898					5.246	0.92						1.211	0.976	1.453	0.965	2.905	0.974	0.081	1
			1.291	1	0.807	1					9.524	0.748						0.968	1	0.081	1	1.614	1	0.484	1
			3.632	0.97	0.888	1					30.427	0.831						1.937	1	0.888	0.976	1.049	1	0.404	1
			0.242	1	0.565	1					12.268	0.939						0.323	1	0.081	1	2.018	1	1.453	1
			0.081	1	0.646	1					10.411	0.872						0.242	1	0.161	1	0.807	1	1.049	1
			0.242	1	0.726	1					6.86	0.878						0.888	1	0.081	1	1.13	1	0.161	1
			0.323	0.857	0.565	1					12.106	0.903						1.776	0.863	1.614	0.925	1.776	1	0.081	1
			0.323	1	1.453	1												0.646	1	0.888	1	1.776	1	0.081	1
			0.323	1	0.565	1												1.372	0.985	0.404	1	2.583	0.991	0.888	0.976
			4.6	1	0.726	1												0.888	0.78	0.807	1	0.807	0.982	1.13	1
			0.323	1	0.323	1												1.049	0.922	0.404	0.764	1.211	0.746	0.565	1
			0.242	1	0.888	1												1.291	1	2.179	0.943	1.695	1	10.088	0.903
			0.242	1	0.646	1												1.453	1	0.242	1	0.565	1	0.484	1
			0.726	1	1.533	1												1.211	1	0.968	0.851	1.695	1	1.533	1
			0.081	1	2.663	1												0.242	1			1.372	1	0.646	1
			2.905	0.996	0.726	1												1.049	1			1.13	1	0.807	1
			0.404	1	1.13	1												0.081	1			0.968	1	1.13	1
			0.646	1	2.502	1												0.404	1			2.905	0.974	4.035	0.962
			0.404	1	0.323	1												0.888	0.887			0.968	1	1.13	0.993
			2.905	0.996	0.242	1												1.13	0.993			0.565	1	1.13	0.993
			3.874	0.924	1.13	1												1.291	1			2.502	1	0.484	1
			2.744	0.972	1.13	1												1.614	0.994			0.888	1	10.492	0.924
			0.242	1	0.565	1												0.726	1			0.726	1	0.161	1
			0.726	1	1.372	0.985												1.372	0.985			0.646	1	0.565	1
			0.323	1	2.018	0.954												1.13	1			1.695	1	0.161	1
			2.341	1	1.453	1												1.372	0.985			0.726	1	0.565	1
			0.807	1	3.47	0.994												1.533	1			0.646	1	0.161	1
			3.309	0.976	2.583	0.803												0.807	1			0.807	1	0.323	1
			2.986	0.928	2.098	0.805												1.291	1			1.453	1	1.049	1
			0.323	1	0.646	0.914												1.049	1			0.807	1	0.565	1
			0.404	1	1.372	0.985												1.291	0.772					2.744	0.871
			0.484	1	0.726	0.884												1.695	0.943					0.565	1
			0.242	1	0.081	1												0.807	1					0.323	1
			0.242	1	0.242	1												1.291	1					0.404	1
			1.13	1	1.211	1												0.323	1					0.081	1
			0.404	1	0.484	1												0.968	1					0.242	1
			0.484	1	2.583	0.968												0.888	1					0.081	1
			3.148	0.865	2.018	1												2.502	0.886					1.695	0.943
			0.242	1	0.404	1												1.211	0.976					1.372	0.985
			1.049	0.922	0.242	1												1.776	0.84					0.081	1
			0.807	1	0.968	1												0.565	1					0.726	1
			2.905	0.923	1.533	1												2.583	0.991					0.404	1
			0.081	1	1.372	1												0.968	1					0.888	1
			0.404	1	3.551	1												1.533	1					0.404	1
			3.47	1	1.13	1												1.291	1					0.081	1
			0.161	1	0.726	1												1.614	0.994					8.232	0.955
			0.242	1	0.081	1												1.291	1					0.242	1
			5.972	0.954	0.161	1												1.211	0.869					0.323	1
			3.955	0.988	0.726	1												1.13	0.911					0.161	1
			0.726	1	0.484	1												0.323	1					0.968	1
			0.161	1	0.323	1												1.614	1					0.404	1
			0.484	1	1.13	1												1.049	0.922					1.695	1
			0.565	1	0.646	1												0.807	1					1.453	1
			0.323	1	0.565	1												2.018	0.896					0.726	1
			3.148	1	0.161	1												0.646	1					2.018	1
			0.565	1	0.323	1												0.565	1					0.242	1
			0.565	1	0.404	1												1.695	0.943					0.807	0.982
			2.583	0.991	1.291	0.958												0.968	1					8.071	0.967
			0.888	1	4.6	0.839												0.968	1					2.825	1
			3.632	1	0.404	1												0.323	1					1.776	1
			0.565	1	0.081	1												1.533	1					0.404	1
			0.404	1	0.565	1												1.614	0.994					0.404	1
			1.856	0.938	1.776	0.922												0.646	1					0.323	0.857
			0.242	1	1.13	1												0.565	0.8					0.242	1
			0.565	1	0.646	1												0.807	1					0.081	1
			2.26	1	0.323	1												1.13	0.75					0.161	1
			3.713	0.992	0.081	1												0.968	1					1.211	0.942
			2.341	1	0.323	1												1.937	1					0.404	1
			0.242	1	0.242	0.967																		3.874	1
			0.161	1	2.098	0.993																		0.161	1
			1.453	1	2.744	0.972																		0.565	1
			0.323	1	0.646	1																		0.726	1
			0.081	1	0.404	1																		0.081	1
			0.242	1	0.565	1																		2.905	0.952
			0.404	1	0.484	1																		0.484	1
			3.632	1	0.888	1																		1.856	1
			0.404	1	1.614	1																		0.726	1
			2.986	1	0.726	1																		0.404	1
			1.13	1	1.049	1																		0.242	1
			0.161	1	0.888	1																		0.807	1
			2.341	0.977	1.614	1																		2.098	0.993
			0.565	1	1.614	1																		0.484	1
			0.484	1	0.726	1																		0.484	1
			0.646	1	1.291	1																		0.323	1
			1.695	0.943	0.081	1																		0.161	1
			0.242	1	0.484	1																		0.081	1
			0.161	1	0.646	1																		0.081	1
			0.242	1	0.161	1																		0.565	1
			0.565	1	1.291	1																		0.807	1
			0.081	1	0.081	1																		0.484	1
			0.404	1	1.049	1																		0.404	1
			1.776	1	0.081	1																		0.242	1
			0.807	1	0.484	1																		10.411	0.858
			0.807	1	0.161	1																		1.533	1
			0.646	1	1.13	0.911																		0.646	1
			0.081	1	1.533	1																		9.201	0.948
			2.341	1	0.968	1																		0.888	0.976
			1.937	1	0.161	1																		1.453	1
			0.404	1	1.776	1																		0.161	1
			1.776	0.988	0.081	1																		0.646	1
			0.404	1	1.614	0.994																		0.484	0.916
			0.807	0.982	0.323	1																		1.13	1
			3.793	1	0.161	1																		1.856	0.878
			0.404	0.873	0.323	1																		0.081	1
			1.614	1	0.646	0.914																		1.695	1
			1.937	1	1.049	1																		0.565	1
			2.905	0.974	0.484	1																		0.646	1
			1.695	1	0.646	1																		0.242	1
			0.081	1	0.081	1																		0.484	1
			0.404	1	0.726	1																		0.081	1
			3.793	0.947	1.049	1																		0.404	0.873
			2.098	0.993	1.695	1																		0.161	1
			0.323	1	0.888	0.976																		1.372	0.985
			1.695	1	0.161	1																		3.309	0.928
			1.856	0.964	1.13	1																		0.565	1
			1.776	1	1.533	1																		0.323	1
			0.404	1	0.161	1																		0.565	1
			1.695	1	0.161	1																		1.049	0.922
			1.13	0.993	0.242	1																		0.242	1
			4.842	0.92	0.565	1																		5.004	0.928
			0.242	1	0.323	1																		0.404	1
			1.13	1	1.211	0.942																		0.807	0.709
			0.323	1	1.13	1																		0.323	1
			0.161	1	0.888	0.976
			0.565	1	0.081	1
			0.323	1	0.807	1
			0.161	1	1.695	0.943
			3.632	1	0.726	1
			0.242	1	0.484	1
			2.663	0.965	1.291	1
			0.081	1	0.484	0.916
			0.161	1	0.888	1
			2.179	1	0.323	1
			0.242	1	1.776	0.988
			0.323	0.857	1.614	1
			2.179	1	4.439	0.993
			0.081	1	1.776	1
			0.323	0.857	0.081	1
			0.726	1	1.049	1
			1.695	1	0.242	1
			0.161	1	1.372	0.985
			2.421	1	0.161	1
			0.081	1	1.372	1
			0.242	1	0.888	0.976
			1.614	0.965	0.646	1
			0.081	1	4.762	0.883
			3.47	1	1.13	1
			0.807	0.982	2.26	1
			0.161	1	0.484	0.916
			0.081	1	0.404	1
			5.004	0.967	0.565	0.898
			1.453	0.965	1.614	1
			0.081	1	1.453	1
			2.179	1	1.13	1
			0.161	1	0.161	1
			0.404	1	0.807	0.982
			0.726	1	0.242	1
			4.52	0.95	0.807	1
			0.807	0.982	1.453	1
			1.614	0.965	0.646	1
			3.713	0.992	1.776	1
			0.807	1	0.242	1
			0.968	1	0.242	1
			0.807	1	0.888	1
			1.13	0.993	0.807	1
			0.968	1	0.161	1
			2.583	1	0.484	1
			3.148	1	0.807	1
			2.825	0.878	0.646	1
			0.726	1	0.807	1
			0.968	1	0.081	1
			0.888	0.976	0.807	1
			0.323	1	0.968	1
			0.484	1	0.565	1
			0.807	1	0.484	1
			0.888	1	2.098	1
			1.049	1	0.081	1
					0.888	0.976
					1.453	1
					0.565	1
					0.646	1
					2.663	1
					0.081	1
					0.646	0.914
					0.807	1
					0.807	0.982
					0.081	1
					1.13	0.993
					1.049	1
					1.856	0.803
					2.018	1
					0.323	1
					0.242	1
					1.856	1
					0.323	1
					0.646	1
					1.049	1
					1.614	1
					0.161	1
					1.211	0.976
					0.807	1
					0.968	1
					1.614	1
					0.726	1
					0.968	1
					1.291	1
					1.13	1
					0.968	1
					2.583	1
					0.968	1
					0.484	1
					0.161	1
					1.049	1
					2.663	0.965
					0.726	1
					0.081	1
					1.049	0.922
					0.807	0.982
					1.049	1
					0.646	1
					1.372	0.985
					1.049	1
					0.484	1
					1.211	0.976
					4.439	0.933
					1.695	1
					0.888	0.976
					0.404	1
					1.614	1
					0.807	1
					0.968	1
					1.13	1
					1.13	0.811
					0.404	1
					1.614	1
					1.372	0.985
					0.404	1
					0.888	1
					0.161	1
					0.888	1
					1.13	1
					2.421	1
					0.888	0.976
					0.646	1
					1.211	1
					0.323	0.857
					1.13	1
					0.242	1
					1.533	1
					3.228	1
					2.098	1
					0.726	1
					1.291	1
					1.937	0.978
					0.565	1
					1.776	1
					0.726	1
					1.049	0.922
					2.26	0.867
					2.26	1
					0.323	1
					1.453	1
					4.762	0.905
					0.888	1
					0.323	1
					0.888	0.976
					0.242	1
					1.453	0.965
					1.453	1
					1.13	1
					0.404	1
					1.13	0.993
					0.968	1
					1.614	1
					1.211	1
					1.856	1
					0.807	1
					1.776	1
					1.856	0.964
					0.968	1
					0.161	1
					1.291	1
					1.372	1
					0.968	1
					0.807	1
					0.565	1
					1.372	0.985
					1.453	1
					1.291	1
					1.453	0.868
					1.856	1
					0.565	1
					0.484	1
					3.874	0.967
					1.533	1
					0.565	1
					1.695	1
					4.6	0.985
					2.018	0.954
					0.726	1
					1.695	1
					0.807	1
					1.776	1
					0.646	1
					0.968	1
					1.533	0.916
					1.291	1
					1.049	1
					1.211	1
					0.646	1
					0.484	1
					0.404	1
					1.049	1
					0.323	1
					1.453	1
					0.726	1
					1.291	1
					0.888	1
					3.148	1
					0.323	1
					0.161	1
					0.081	1
					1.453	1
					1.049	1
					0.565	1
					1.614	1
					1.13	0.911
					1.856	1
					1.533	1
					0.242	1
					0.968	1
					0.646	1
					0.565	1
					0.888	1
					0.646	1
					0.807	1
					1.614	0.965
					1.695	1
					0.484	1
					0.161	1
					1.13	0.993
					0.484	1
					0.888	1
					1.372	1
					1.856	1
					0.323	1
					2.341	1
					1.856	0.964
					1.049	1
					0.404	1
					1.13	1
					1.453	1
					2.098	0.993
					0.081	1
					0.888	0.976
					0.484	0.916
					0.323	1
					0.807	1
					0.404	1
					0.323	1
					0.323	1
					1.937	1
					0.161	1
					0.161	1
					1.856	1
					1.856	0.964
					0.081	1
					2.098	1
					1.533	1
					1.776	1
					2.179	1
					0.404	1
					1.372	0.985
					0.565	1
					0.726	1
					2.018	0.842
					0.807	1
					1.372	1
					1.533	0.916
					0.807	1
					0.888	0.976
					0.807	1
					2.26	1
					1.13	1
					2.26	1
					0.646	0.914
					3.148	1
					0.161	1
					0.242	1
					0.242	1
					1.13	1
					2.502	0.907
					1.614	1
					0.242	1
					0.081	1
					0.968	1
					0.646	1
					1.291	0.927
					3.309	1
					2.179	1
					0.888	0.976
					1.211	0.976
					1.291	1
					4.439	0.933
					2.825	1
					5.327	0.884
					0.807	1
					1.533	1
					1.937	1
					1.533	1
					1.291	1
					0.565	1
					0.242	1
					0.888	1
					4.6	0.943
					2.663	1
					0.807	1
					1.614	0.965
					1.533	1
					0.323	1
					0.726	1
					4.358	1
					2.663	0.892
					1.937	1
					2.986	0.948
					1.049	1
					0.968	0.931
					2.018	0.981
					1.291	1
					1.049	1
					2.098	0.993
					0.726	1
					2.018	0.896
					0.726	1
					1.614	0.965
					4.116	1
					0.161	1
					1.049	1
					1.291	1
					1.614	1
					0.807	1
					1.533	0.944
					0.726	1
					3.632	0.97
					5.165	0.998
					0.646	1
					4.842	0.883
					1.453	1
					0.404	1
					1.776	1
					0.888	1
					0.323	1
					3.551	0.996
					0.646	1
					0.242	1
					0.807	1
					0.323	1
					2.825	1
					1.614	0.965
					5.165	0.958
					4.6	0.967
					0.161	1
					0.323	1
					0.807	1
					0.726	0.923
					4.681	0.96
					0.323	1
					0.484	1
					2.26	1
					0.484	0.916
					0.323	1
					0.323	1
					2.26	1
					4.681	0.943
					1.13	1
					2.825	0.947
					5.004	0.913
					0.646	0.914
					1.776	0.988
					0.565	1
					2.421	0.986
					5.165	0.981
					2.583	0.991
					2.663	0.943
					0.565	1
					3.39	0.971
					0.404	1
					0.081	1
					0.404	1
					4.6	1
					0.242	1
					0.242	1
					0.807	1
					2.421	0.929
					2.341	0.953
					0.646	1
					0.484	0.916
					0.323	1
					4.439	0.933
					1.533	1
					0.484	1
					2.179	1
					2.341	0.953
					3.713	0.927
					3.39	0.971
					0.323	1
					3.39	0.951
					0.242	1
					2.341	1
					4.116	0.921
					3.793	0.993
					1.372	0.985
					0.404	1
					5.73	0.966
					0.646	1
					2.26	1
					1.937	1
					0.646	1
					2.502	0.96
					1.291	1
					1.211	1
					1.533	0.916
					0.323	1
					0.081	1
					1.291	1
					4.116	1
					2.179	0.967
					1.13	1
					0.565	1
					1.695	1
					3.39	0.87
					1.453	1
					0.484	1
					1.614	0.994
					1.695	1
					0.242	1
					6.295	0.969
					2.825	1
					1.856	1
					0.161	1
					1.13	1
					2.663	0.943
					0.404	1
					0.081	1
					0.161	1
					3.39	1
					3.148	0.949
					2.502	1
					2.341	1
					0.646	0.914
					1.614	0.965
					1.776	1
					1.211	1
					0.081	1
					1.372	1
					6.295	0.935
					0.081	1
					0.323	1
					3.309	0.866
					0.242	1
					2.098	1
					4.358	0.993
					1.049	0.922
					1.776	0.988
					3.148	1
					1.372	1
					2.663	1
					1.211	0.976
					0.161	1
					2.179	1
					1.776	0.988
					0.968	1
					1.291	1
					5.327	0.972
					3.713	0.972
					7.99	0.927
					2.341	0.953
					2.26	0.867
					3.309	0.91
					0.888	0.976
					2.098	0.993
					0.807	1
					1.937	1
					0.323	1
					3.47	0.994
					2.502	1
					0.565	1
					0.081	1
					0.161	1
					1.291	1
					0.484	0.916
					0.161	1

## Sheet: Figure 1D
Figure 1D
		Control (DMSO 1%)											Claramine (75 μM)
				PEG (%)											PEG (%)
				0	1	2.5	5	10	15	20					0	1	2.5	5	10	15	20
		α-Synuclein (μM)	25	NO	NO	NO	NO	NO	YES	YES			α-Synuclein (μM)	25	NO	YES	YES	YES	YES	YES	YES
				NO	NO	NO	NO	NO	YES	YES					NO	YES	YES	YES	YES	YES	YES
				NO	NO	NO	NO	NO	YES	YES					NO	YES	YES	YES	YES	YES	YES
			50	NO	NO	NO	NO	YES	YES	YES				50	NO	YES	YES	YES	YES	YES	YES
				NO	NO	NO	NO	NO	YES	YES					NO	YES	YES	YES	YES	YES	YES
				NO	NO	NO	NO	YES	YES	YES					NO	YES	YES	YES	YES	YES	YES
			75	NO	NO	NO	YES	YES	YES	YES				75	NO	YES	YES	YES	YES	YES	YES
				NO	NO	NO	YES	YES	YES	YES					NO	YES	YES	YES	YES	YES	YES
				NO	NO	NO	YES	YES	YES	YES					NO	YES	YES	YES	YES	YES	YES
			100	NO	NO	NO	YES	YES	YES	YES				100	NO	YES	YES	YES	YES	YES	YES
				NO	NO	YES	YES	YES	YES	YES					NO	YES	YES	YES	YES	YES	YES
				NO	NO	YES	YES	YES	YES	YES					NO	YES	YES	YES	YES	YES	YES
			200	NO	NO	YES	YES	YES	YES	YES				200	NO	YES	YES	YES	YES	YES	YES
				NO	NO	YES	YES	YES	YES	YES					NO	YES	YES	YES	YES	YES	YES
				NO	NO	YES	YES	YES	YES	YES					NO	YES	YES	YES	YES	YES	YES

## Sheet: Figure 1E
Figure 1E
		Control (DMSO 1%)											Claramine (5 μM)											Claramine (10 μM)											Claramine (25 μM)											Claramine (50 μM)
				PEG (%)											PEG (%)											PEG (%)											PEG (%)											PEG (%)
				0	1	2.5	5	10	15	20					0	1	2.5	5	10	15	20					0	1	2.5	5	10	15	20					0	1	2.5	5	10	15	20					0	1
		α-Synuclein (μM)	25	NO	NO	NO	NO	NO	YES	YES			α-Synuclein (μM)	25	NO	NO	NO	NO	NO	YES	YES			α-Synuclein (μM)	25	NO	NO	NO	NO	YES	YES	YES			α-Synuclein (μM)	25	NO	NO	NO	NO	YES	YES	YES			α-Synuclein (μM)	25	NO	YES
				NO	NO	NO	NO	NO	YES	YES					NO	NO	NO	NO	NO	YES	YES					NO	NO	NO	NO	NO	YES	YES					NO	NO	NO	NO	YES	YES	YES					NO	YES
				NO	NO	NO	NO	NO	YES	YES					NO	NO	NO	NO	NO	YES	YES					NO	NO	NO	NO	YES	YES	YES					NO	NO	NO	YES	YES	YES	YES					NO	YES
			50	NO	NO	NO	NO	YES	YES	YES				50	NO	NO	NO	NO	YES	YES	YES				50	NO	NO	NO	YES	YES	YES	YES				50	NO	NO	YES	YES	YES	YES	YES				50	NO	YES
				NO	NO	NO	NO	NO	YES	YES					NO	NO	NO	NO	YES	YES	YES					NO	NO	NO	NO	YES	YES	YES					NO	NO	YES	YES	YES	YES	YES					NO	YES
				NO	NO	NO	NO	YES	YES	YES					NO	NO	NO	NO	YES	YES	YES					NO	NO	NO	YES	YES	YES	YES					NO	NO	YES	YES	YES	YES	YES					NO	YES
			75	NO	NO	NO	YES	YES	YES	YES				75	NO	NO	NO	YES	YES	YES	YES				75	NO	NO	YES	YES	YES	YES	YES				75	NO	NO	YES	YES	YES	YES	YES				75	NO	YES
				NO	NO	NO	YES	YES	YES	YES					NO	NO	NO	YES	YES	YES	YES					NO	NO	NO	YES	YES	YES	YES					NO	NO	YES	YES	YES	YES	YES					NO	YES
				NO	NO	NO	YES	YES	YES	YES					NO	NO	NO	YES	YES	YES	YES					NO	NO	YES	YES	YES	YES	YES					NO	NO	YES	YES	YES	YES	YES					NO	YES
			100	NO	NO	NO	YES	YES	YES	YES				100	NO	NO	NO	YES	YES	YES	YES				100	NO	NO	YES	YES	YES	YES	YES				100	NO	YES	YES	YES	YES	YES	YES				100	NO	YES
				NO	NO	YES	YES	YES	YES	YES					NO	NO	NO	YES	YES	YES	YES					NO	NO	YES	YES	YES	YES	YES					NO	NO	YES	YES	YES	YES	YES					NO	YES
				NO	NO	YES	YES	YES	YES	YES					NO	NO	YES	YES	YES	YES	YES					NO	NO	YES	YES	YES	YES	YES					NO	YES	YES	YES	YES	YES	YES					NO	YES
			200	NO	NO	YES	YES	YES	YES	YES				200	NO	NO	YES	YES	YES	YES	YES				200	NO	YES	YES	YES	YES	YES	YES				200	NO	YES	YES	YES	YES	YES	YES				200	NO	YES
				NO	NO	YES	YES	YES	YES	YES					NO	NO	YES	YES	YES	YES	YES					NO	YES	YES	YES	YES	YES	YES					NO	YES	YES	YES	YES	YES	YES					NO	YES
				NO	NO	YES	YES	YES	YES	YES					NO	NO	YES	YES	YES	YES	YES					NO	YES	YES	YES	YES	YES	YES					NO	YES	YES	YES	YES	YES	YES					NO	YES
[truncated: 14 more columns]

## Sheet: Figure 1H
Figure 1H
		α-Synuclein (75 μM)
				Control (DMSO 1%)	Claramine (25 μM)	Claramine (50 μM)	Claramine (75 μM)
			Rep 1	400.849	220.325	146.177	85.6659
			Rep 2	401.832	208.344	146.262	76.9832
			Rep 3	359.4	201.199	152.802	79.6867
			Rep 4	381.15	196.949	150.966	86.2579
			Rep 5	407.425	174.22	157.005	93.138
			Rep 6	363.723	187.655	162.075	82.6236
			Average	385.73	198.115	152.548	84.0592
			Standard deviation	18.9608	14.6581	5.67583	5.18156

## Sheet: Figure 2C
Figure 2C
		α-Synuclein (75 μM)
			Time (mins)	1% DMSO				75 μM Claramine				50 μM Claramine				25 μM Claramine
			1	1.948	4.513	55.005	40.978	5.033	4.773	3.442	1.721	7.955	1.818	18.898	1.981	9.059	150.405	20.294	15.911
			2	227.815	579.992	1767.06	2169.73	5.747	9.709	4.806	8.41	7.144	2.111	25.814	2.046	9.709	156.996	21.268	13.962
			3	112.446	333.897	1212.94	1407.54	6.007	11.235	9.157	13.086	7.566	2.89	30.717	3.247	9.384	174.985	21.723	25.749
			4	508.362	959.705	2086.02	2412.84	6.267	11.332	10.163	18.281	7.533	3.312	28.314	2.955	9.741	198.689	17.404	43.056
			5	43.089	92.801	13.118	3.702	4.806	8.897	8.475	13.605	5.91	3.442	31.984	3.312	15.586	231.192	27.86	56.661
			6	1077.31	1612.92	2298.8	1923.6	6.819	11.819	10.391	21.171	5.747	4.481	33.997	3.669	15.261	266.26	27.795	59.259
			7	4552.2	5301.79	5861.3	5245.19	6.397	13.638	11.43	21.333	6.657	5.358	29.418	4.676	18.119	308.862	30.652	64.877
			8	9920.59	10834.3	11198.6	10416.4	6.462	12.241	11.3	23.087	8.118	7.696	34.711	13.086	39.517	410.235	38.478	74.715
			9	16407.1	17405.3	17376.5	16402.2	4.871	9.774	8.507	17.145	7.306	7.176	32.406	17.274	239.894	862.326	159.626	226.321
			10	23490.7	24701	24223.2	22949.1	4.871	8.897	8.572	16.69	9.611	7.371	30.945	25.132	1241.29	2251.75	974.772	1157.97
			11	33429.8	34856.3	33786.4	31977.5	5.065	9.839	8.442	16.755	88.126	7.598	130.532	115.271	3084.56	4904.22	2980.91	3518.47
			12	46190.3	47964.4	46216.8	43723	8.15	20.359	12.793	28.217	797.222	123.843	632.693	474.787	5726.93	8062.03	5671.86	6119.96
			13	60748.3	62768.3	60159	57140.4	38.186	83.158	24.126	61.402	2301.27	924.54	1989.9	1385.75	8432.17	11086.4	8315.27	8755.96
			14	75365.8	77669.4	74069.7	71091.3	175.05	312.758	124.882	192.487	4189.18	2560.45	4007.7	2971.98	12196.4	15176.1	11843.8	12462.1
			15	86591.5	88818.1	84584.7	82423.4	497.387	772.317	490.958	639.057	6868.86	5001.63	6821.71	5501.75	16095	19138.1	15351.2	16070.4
			16	94447.9	96905.4	92178.8	90450.9	783.389	1184.27	1024.94	1127.19	9859.97	7888.74	10100	8640.86	20681.7	23718.4	19332.3	20253.9
			17	103135	105552	100472	99014.7	1282.92	1731.31	1516.55	1596.75	13148.5	11139.4	13695.2	12204.9	25479.8	28388.2	23277.5	24470.2
			18	107236	109740	104373	103455	1877.07	2355.2	2046.14	2141.32	17026.7	14919.7	18015.7	16289.1	30261.7	32959.3	27155.8	28674.1
			19	113018	116091	110461	111013	2880.68	3305.43	2741.05	2886	21751.9	19570.3	23224.8	21205.3	36160.6	38618.8	31834.9	33993.9
			20	111552	118594	110490	113472	4131.19	4655.4	4011.63	4041.05	25835.2	23727.6	27743.5	25711.5	42031.8	44016.9	36509.1	39128
			21	109812	118942	110834	111406	5460.48	6063.75	5320.46	5281.07	30419.5	28366.2	32758.8	30674.6	48478.8	50017.7	41809.2	45205.5
			22	106217	116064	108103	105387	6993.32	7653.29	6816.16	6712.42	34423.2	32661.9	37199.8	35176.6	53531.7	54284.1	46086.9	49670.9
			23	104733	113448	105407	99874.6	8858.31	9682.58	8630.37	8473.24	38744.2	37436.9	41918.8	39968.5	57409	57660.1	48719	53106.9
			24	109668	118024	109966	102807	11487.5	12375.1	11135.2	10858.5	41492.3	40744.3	45079.1	43397.3	61576	61357.2	51428.7	56969.2
			25	117289	115918	117642	109685	13978.3	15347	13458.5	13054.4	43845.5	43382.1	47665.5	46118.6	63763.7	63070.9	52829	58828
			26	106217	116064	108103	105387	16910.2	18484.6	15891.9	15284	47235.1	47015	51329.5	49789.6	66356.4	65213.2	54273.6	61067.6
			27	111552	108594	110490	113472	19912.6	21403.7	18651	17523	49590.8	49681.2	53969.8	52522.9	68864.4	67280.4	55507.5	63605.6
			28	109812	108942	110834	111406	23885.3	25511.7	22712.2	20737.8	51433.9	51874.2	55991.3	54743.9	69948.1	67892.1	56065.4	64570.8
			29	106217	116064	108103	105387	27243.5	28538.9	26029.2	23521.3	53314.8	54085.6	58083	57065.1	70970	68480.4	56436.8	65537
			30	104733	113448	105407	109875	31153	32733.4	29462.7	26628.3	54177.3	55277.5	59114.8	58314.8	71703.8	68728	56522.2	66382.3
			31	109668	108024	119966	112807	33694.9	35580.4	31720.2	28678.8	54600.6	55943.7	59618.4	59055.3	70673.9	67322.4	55591.9	65354.2
			32	107289	105918	107642	109685	35605.8	37600.4	33317.9	30084.2	54555.9	56147.2	59666.6	59303.3	70151.8	66623.5	55164.2	65120.4
			33	111552	108594	110490	113472	37991.1	40088	35526.3	32082.6	54171.4	55969.9	59383	59113.4	68850	65118.1	53930.5	63942.1
			34	111552	118594	110490	103472	39346.2	41540.2	36767.2	33210.5	53486	55408.6	58685.6	58523.3	68106.4	64187.1	52822.5	63281.8
			35	109812	110942	110834	111406	40873.5	43172	38229.9	34542.6	52347.3	54372.1	57643.3	57591.8	66480.8	62477.9	51398.4	61713.3
			36	106217	116064	108103	105387	42462.9	44819.8	39761.3	35940.6	51942.8	53909.4	57166.5	57087.1	65762.2	61674.7	50681.9	60731.7
			37	104733	113448	105407	109875	44289.3	46697.2	41505.5	37403.4	50102.9	52182.3	55343.8	55290.2	64698.9	60586.9	49642.4	59249.5
			38	109668	118024	109966	112807	45883.6	48277.3	43132.6	38115.6	49319.4	51397.5	54473	54506.4	64538	60599.3	49544.8	59079.3
			39	107289	105918	117642	109685	46392.6	48801.2	43754.1	38155.1	49706.6	51817.5	55000.1	54873.7	64623.2	60749.5	49617.2	58838.4
			40	106217	116064	108103	105387	47656	50060.7	45094.9	38851.3	49000.3	51025.3	54282.2	54008.7	64038.5	65629.1	61605	61959.2

## Sheet: Figure 2E
Figure 2E
		α-Synuclein (75 μM)
			Wavelength (nm)	Control (DMSO 1%)			Claramine (75 μM)
			1800.33	0	0	0	0	0	0.000249532
			1799.37	0.00020862	0.000250344	0.000229482	0.000843882	0.000735324	0.00062383
			1798.4	0.00041724	0.000500688	0.000458964	0.00185654	0.00136768	0.000873362
			1797.44	0.000667585	0.000801102	0.000734343	0.0028692	0.00193753	0.000998129
			1796.47	0.000876205	0.00105145	0.000963825	0.00371308	0.00236032	0.000998129
			1795.51	0.00108482	0.00130179	0.00119331	0.00438819	0.00263604	0.000873362
			1794.54	0.00112655	0.00135186	0.0012392	0.00421941	0.00236396	0.000499064
			1793.58	0.00112655	0.00135186	0.0012392	0.00371308	0.00192276	0.000124766
			1792.62	0.00129345	0.00155213	0.00142279	0.0035443	0.0017757	0
			1791.65	0.00146034	0.00175241	0.00160638	0.0035443	0.00190071	0.000249532
			1790.69	0.00179413	0.00215296	0.00197355	0.00421941	0.00242646	0.00062383
			1789.72	0.00187758	0.0022531	0.00206534	0.00438819	0.00263604	0.000873362
			1788.76	0.00200275	0.0024033	0.00220303	0.00506329	0.00309928	0.00112289
			1787.79	0.00196103	0.00235324	0.00215713	0.00489451	0.00295221	0.000998129
			1786.83	0.00183586	0.00220303	0.00201944	0.00455696	0.00272059	0.000873362
			1785.87	0.00175241	0.00210289	0.00192765	0.00421941	0.00242646	0.00062383
			1784.9	0.00183586	0.00220303	0.00201944	0.00455696	0.00259558	0.00062383
			1783.94	0.00204448	0.00245337	0.00224893	0.00506329	0.00291176	0.000748596
			1782.97	0.00229482	0.00275379	0.0025243	0.00590717	0.00345956	0.000998129
			1782.01	0.00254517	0.0030542	0.00279968	0.00675105	0.00400736	0.00124766
			1781.04	0.00275379	0.00330454	0.00302917	0.00725738	0.00438604	0.00149719
			1780.08	0.00292068	0.00350482	0.00321275	0.00759494	0.00461766	0.00162196
			1779.11	0.0031293	0.00375516	0.00344223	0.00793249	0.00484929	0.00174672
			1778.15	0.00337965	0.00405558	0.00371761	0.00827004	0.00508091	0.00187149
			1777.19	0.00362999	0.00435599	0.00399299	0.00877637	0.00533458	0.00187149
			1776.22	0.00396378	0.00475654	0.00436016	0.00945148	0.00567281	0.00187149
			1775.26	0.00404723	0.00485668	0.00445195	0.0092827	0.00540073	0.00149719
			1774.29	0.00400551	0.00480661	0.00440606	0.00894515	0.0051066	0.00124766
			1773.33	0.00421413	0.00505695	0.00463554	0.00962025	0.00544482	0.00124766
			1772.36	0.0043393	0.00520716	0.00477323	0.00995781	0.00567645	0.00137243
			1771.4	0.00458964	0.00550757	0.00504861	0.0108017	0.00628675	0.00174672
			1770.44	0.00492344	0.00590812	0.00541578	0.0118143	0.00704413	0.00224579
			1769.47	0.00525723	0.00630867	0.00578295	0.012827	0.00786401	0.00286962
			1768.51	0.00546585	0.00655902	0.00601243	0.0126582	0.00790447	0.00311915
			1767.54	0.00588309	0.00705971	0.0064714	0.0133333	0.00849273	0.00361822
			1766.58	0.00634205	0.00761046	0.00697626	0.0141772	0.00910303	0.00399251
			1765.61	0.00671757	0.00806108	0.00738933	0.0145148	0.00939716	0.00424205
			1764.65	0.00705136	0.00846163	0.0077565	0.0146835	0.00948172	0.00424205
			1763.69	0.00717653	0.00861184	0.00789419	0.0140084	0.00895597	0.00386775
			1762.72	0.00738515	0.00886219	0.00812367	0.0136709	0.00866184	0.00361822
			1761.76	0.00767722	0.00921267	0.00844495	0.0135021	0.00851478	0.00349345
			1760.79	0.00821964	0.00986356	0.0090416	0.0141772	0.00904053	0.00386775
			1759.83	0.0088455	0.0106146	0.00973005	0.0151899	0.00986041	0.00449158
			1758.86	0.00959653	0.0115158	0.0105562	0.0163713	0.0108274	0.00524017
			1757.9	0.0103476	0.0124171	0.0113823	0.0172152	0.0115627	0.005864
			1756.94	0.0112655	0.0135186	0.012392	0.0183966	0.0125296	0.0066126
			1755.97	0.0123503	0.0148204	0.0135853	0.0199156	0.0137282	0.00748596
			1755.01	0.013602	0.0163224	0.0149622	0.0216034	0.0150738	0.00848409
			1754.04	0.014812	0.0177744	0.0162932	0.0227848	0.0161033	0.00935745
			1753.08	0.0159386	0.0191263	0.0175324	0.0231224	0.0166474	0.0101061
			1752.11	0.0173155	0.0207786	0.019047	0.024135	0.0176548	0.0111042
			1751.15	0.0186506	0.0223808	0.0205157	0.0244726	0.0182615	0.0119775
			1750.19	0.0201527	0.0241833	0.022168	0.025654	0.0193535	0.0129757
			1749.22	0.0216131	0.0259357	0.0237744	0.0268354	0.0203829	0.013849
			1748.26	0.0230734	0.0276881	0.0253807	0.0280169	0.0214749	0.0148472
			1747.29	0.0244086	0.0292903	0.0268494	0.0290295	0.0223573	0.0155958
			1746.33	0.0254517	0.030542	0.0279968	0.0291983	0.0227544	0.0162196
			1745.36	0.0264948	0.0317937	0.0291442	0.0297046	0.0232581	0.0167187
			1744.4	0.0274961	0.0329954	0.0302458	0.0303797	0.0238463	0.0172177
			1743.44	0.0284975	0.034197	0.0313473	0.0313924	0.0246037	0.0177168
			1742.47	0.0294572	0.0353486	0.0324029	0.0322363	0.025214	0.0180911
			1741.51	0.0303751	0.0364501	0.0334126	0.0334177	0.0259934	0.0184654
			1740.54	0.0311261	0.0373514	0.0342387	0.0340928	0.0263942	0.0185901
			1739.58	0.0318772	0.0382526	0.0350649	0.035443	0.0273207	0.0190892
			1738.61	0.0326282	0.0391538	0.035891	0.0372996	0.0285633	0.019713
			1737.65	0.0331706	0.0398047	0.0364877	0.0389873	0.0295964	0.0200873
			1736.69	0.0333792	0.0400551	0.0367172	0.0393249	0.029828	0.0202121
			1735.72	0.0336296	0.0403555	0.0369925	0.0398312	0.0300817	0.0202121
			1734.76	0.0336713	0.0404056	0.0370384	0.0389873	0.0294714	0.0198378
			1733.79	0.0341303	0.0409563	0.0375433	0.0396624	0.0299346	0.0200873
			1732.83	0.0347978	0.0417574	0.0382776	0.0410127	0.0308611	0.0205864
			1731.86	0.0356323	0.0427588	0.0391956	0.0435443	0.0326295	0.0215845
			1730.9	0.0359661	0.0431593	0.0395627	0.0438819	0.0329862	0.0219588
			1729.94	0.0363416	0.04361	0.0399758	0.0452321	0.0339752	0.0225827
			1728.97	0.0364668	0.0437602	0.0401135	0.0459072	0.0345634	0.0230817
			1728.01	0.0364668	0.0437602	0.0401135	0.0460759	0.034773	0.0233313
			1727.04	0.036592	0.0439104	0.0402512	0.0467511	0.0353613	0.0238303
			1726.08	0.0368006	0.0441607	0.0404807	0.0475949	0.0359716	0.0242046
			1725.11	0.0371761	0.0446113	0.0408937	0.04827	0.0365598	0.0247037
			1724.15	0.037802	0.0453624	0.0415822	0.0492827	0.0373797	0.0253275
			1723.19	0.0386782	0.0464138	0.042546	0.0508017	0.0384533	0.0259513
			1722.22	0.0398047	0.0477657	0.0437852	0.0531646	0.0400746	0.0268247
			1721.26	0.0409313	0.0491175	0.0450244	0.0550211	0.0414423	0.0276981
			1720.29	0.0420996	0.0505195	0.0463095	0.0563713	0.0424938	0.0284467
			1719.33	0.0437268	0.0524721	0.0480995	0.0592405	0.0446189	0.0298191
			1718.36	0.0452706	0.0543247	0.0497976	0.061097	0.0462366	0.0311915
			1717.4	0.0473151	0.0567781	0.0520466	0.064135	0.0487587	0.0331878
			1716.44	0.0494847	0.0593816	0.0544332	0.0675105	0.051575	0.0354336
			1715.47	0.0519047	0.0622856	0.0570952	0.0712236	0.0547479	0.0380536
			1714.51	0.0540744	0.0648892	0.0594818	0.0735865	0.0569943	0.0401747
			1713.54	0.0566195	0.0679434	0.0622815	0.0771308	0.0600827	0.0427948
			1712.58	0.0593316	0.0711979	0.0652647	0.0808439	0.0632556	0.0454148
			1711.61	0.0621271	0.0745525	0.0683398	0.0840506	0.0662374	0.0481597
			1710.65	0.0653398	0.0784078	0.0718738	0.0884388	0.0701236	0.0515284
			1709.69	0.0686778	0.0824133	0.0755455	0.0929958	0.0742193	0.0551466
			1708.72	0.0723495	0.0868194	0.0795844	0.0982278	0.0789034	0.0592639
			1707.76	0.0762715	0.0915258	0.0838987	0.10346	0.0837124	0.0636307
			1706.79	0.0806108	0.096733	0.0886719	0.109367	0.0892347	0.0687461
			1705.83	0.085576	0.102691	0.0941336	0.116624	0.095871	0.0747349
			1704.86	0.0909167	0.1091	0.100008	0.124557	0.103221	0.0814722
			1703.9	0.0968832	0.11626	0.106572	0.133333	0.111243	0.0887087
			1702.94	0.103184	0.12382	0.113502	0.141266	0.11903	0.0963194
			1701.97	0.110235	0.132282	0.121258	0.14903	0.127108	0.104679
			1701.01	0.118872	0.142646	0.130759	0.159494	0.137476	0.11491
			1700.04	0.128677	0.154412	0.141545	0.170802	0.148892	0.126388
			1699.08	0.139567	0.16748	0.153524	0.184473	0.162179	0.139239
			1698.11	0.150665	0.180799	0.165732	0.197468	0.175191	0.152215
			1697.15	0.161806	0.194167	0.177986	0.209789	0.187802	0.165066
			1696.19	0.172863	0.207435	0.190149	0.221603	0.199972	0.177542
			1695.22	0.183586	0.220303	0.201944	0.232574	0.211531	0.189644
			1694.26	0.194058	0.23287	0.213464	0.244726	0.223683	0.201747
			1693.29	0.203697	0.244436	0.224066	0.25654	0.235227	0.212976
			1692.33	0.212292	0.25475	0.233521	0.265654	0.244857	0.223082
			1691.36	0.220845	0.265014	0.24293	0.274937	0.254508	0.233063
			1690.4	0.229566	0.275479	0.252522	0.284219	0.264222	0.243169
			1689.44	0.238703	0.286444	0.262574	0.294346	0.274483	0.253525
			1688.47	0.248008	0.297609	0.272808	0.30481	0.285039	0.26413
			1687.51	0.257729	0.309275	0.283502	0.316456	0.296249	0.27486
			1686.54	0.267409	0.320891	0.29415	0.326245	0.306466	0.285465
			1685.58	0.27784	0.333408	0.305624	0.336371	0.317166	0.296694
			1684.61	0.28944	0.347328	0.318384	0.348861	0.329799	0.30942
			1683.65	0.30154	0.361848	0.331694	0.362025	0.343082	0.32277
			1682.69	0.31389	0.376668	0.345279	0.37654	0.35723	0.336494
			1681.72	0.325531	0.390637	0.358084	0.388861	0.369904	0.34947
			1680.76	0.337422	0.404907	0.371165	0.402025	0.383062	0.36257
			1679.79	0.349314	0.419176	0.384245	0.414177	0.395651	0.375546
			1678.83	0.361747	0.434097	0.397922	0.42616	0.408343	0.388896
			1677.86	0.375057	0.450069	0.412563	0.438987	0.421833	0.402994
			1676.9	0.389661	0.467593	0.428627	0.453333	0.436646	0.418216
			1675.94	0.40514	0.486168	0.445654	0.468017	0.451941	0.434061
			1674.97	0.421371	0.505645	0.463508	0.484219	0.468435	0.45078
			1674.01	0.43756	0.525072	0.481316	0.500928	0.485182	0.467498
			1673.04	0.453123	0.543748	0.498435	0.517468	0.501532	0.483593
			1672.08	0.467726	0.561272	0.514499	0.532321	0.516536	0.49869
			1671.11	0.481996	0.578395	0.530196	0.545992	0.530761	0.513412
			1670.15	0.496349	0.595619	0.545984	0.559325	0.54488	0.52826
			1669.19	0.51137	0.613644	0.562507	0.573502	0.559734	0.543731
			1668.22	0.526599	0.631919	0.579259	0.588186	0.575028	0.559576
			1667.26	0.541787	0.650144	0.595965	0.603376	0.590577	0.575421
			1666.29	0.55639	0.667668	0.612029	0.61789	0.605475	0.590643
			1665.33	0.570284	0.684341	0.627313	0.631224	0.619406	0.605115
			1664.36	0.583594	0.700313	0.641954	0.643713	0.632664	0.619089
			1663.4	0.596362	0.715634	0.655998	0.655865	0.645503	0.632564
			1662.44	0.60842	0.730104	0.669262	0.667342	0.657754	0.64554
			1661.47	0.619644	0.743572	0.681608	0.678819	0.669692	0.657891
			1660.51	0.629824	0.755789	0.692807	0.688945	0.680453	0.669245
			1659.54	0.639254	0.767105	0.703179	0.698903	0.690693	0.679726
			1658.58	0.647891	0.777469	0.71268	0.708186	0.700219	0.689457
			1657.61	0.656027	0.787232	0.72163	0.717131	0.709201	0.69844
			1656.65	0.663329	0.795994	0.729662	0.724388	0.716775	0.706301
			1655.69	0.670088	0.804106	0.737097	0.72962	0.722772	0.713038
			1654.72	0.677515	0.813018	0.745266	0.736878	0.730033	0.720274
			1653.76	0.684733	0.82168	0.753206	0.74211	0.73603	0.727012
			1652.79	0.692619	0.831143	0.761881	0.750549	0.744071	0.734623
			1651.83	0.699837	0.839805	0.769821	0.759494	0.75224	0.741984
			1650.86	0.706263	0.847515	0.776889	0.769283	0.760582	0.748846
			1649.9	0.710894	0.853073	0.781984	0.77519	0.766042	0.753837
			1648.94	0.715108	0.85813	0.786619	0.780084	0.770682	0.758203
			1647.97	0.719197	0.863037	0.791117	0.78346	0.774311	0.762071
			1647.01	0.723954	0.868745	0.796349	0.787342	0.778444	0.766438
			1646.04	0.729336	0.875203	0.80227	0.792405	0.783481	0.771429
			1645.08	0.735261	0.882313	0.808787	0.798819	0.789569	0.777168
			1644.11	0.741061	0.889273	0.815167	0.804219	0.795025	0.782658
			1643.15	0.747361	0.896833	0.822097	0.810802	0.801386	0.788771
			1642.19	0.754162	0.904994	0.829578	0.817046	0.807765	0.795259
			1641.22	0.761964	0.914357	0.838161	0.823629	0.814563	0.802246
			1640.26	0.771144	0.925372	0.848258	0.831055	0.822347	0.810356
			1639.29	0.781783	0.93814	0.859962	0.839156	0.831031	0.819588
			1638.33	0.794551	0.953461	0.874006	0.849451	0.841752	0.830692
			1637.36	0.809279	0.971135	0.890207	0.859578	0.853139	0.843294
			1636.4	0.826929	0.992314	0.909622	0.872574	0.867213	0.858391
			1635.44	0.846664	1.016	0.931331	0.887089	0.882924	0.875234
			1634.47	0.867943	1.04153	0.954738	0.903966	0.900505	0.89345
			1633.51	0.888972	1.06677	0.97787	0.92	0.917539	0.911416
			1632.54	0.909501	1.0914	1.00045	0.93654	0.934577	0.928883
			1631.58	0.928735	1.11448	1.02161	0.951055	0.94985	0.944853
			1630.61	0.946552	1.13586	1.04121	0.963376	0.963274	0.959326
			1629.65	0.962949	1.15554	1.05924	0.974515	0.975293	0.972177
			1628.69	0.97726	1.17271	1.07499	0.984304	0.985698	0.983157
			1627.72	0.988818	1.18658	1.0877	0.992405	0.994132	0.99189
			1626.76	0.99662	1.19594	1.09628	0.997975	0.999798	0.997629
			1625.79	1	1.2	1.1	1	1.002	1
			1624.83	0.998623	1.19835	1.09849	0.99865	1.00076	0.998877
			1623.86	0.992156	1.19059	1.09137	0.99308	0.995533	0.994011
			1622.9	0.980974	1.17717	1.07907	0.984135	0.986926	0.985777
			1621.94	0.965953	1.15914	1.06255	0.972658	0.975675	0.974797
			1620.97	0.947928	1.13751	1.04272	0.958987	0.962138	0.961447
			1620.01	0.927651	1.11318	1.02042	0.943122	0.946501	0.946101
			1619.04	0.905495	1.08659	0.996045	0.924557	0.928511	0.928759
			1618.08	0.881671	1.058	0.969838	0.903797	0.908547	0.909669
			1617.11	0.856928	1.02831	0.942621	0.883207	0.888167	0.889582
			1616.15	0.831644	0.997972	0.914808	0.862278	0.867306	0.868871
			1615.19	0.806526	0.967831	0.887178	0.842194	0.846742	0.84791
			1614.22	0.781324	0.937589	0.859457	0.820928	0.825274	0.826326
			1613.26	0.756165	0.907398	0.831781	0.799831	0.803703	0.804367
			1612.29	0.730421	0.876505	0.803463	0.777046	0.780787	0.78141
			1611.33	0.70401	0.844812	0.774411	0.752911	0.756631	0.75733
			1610.36	0.677348	0.812818	0.745083	0.728608	0.732078	0.732626
			1609.4	0.650812	0.780974	0.715893	0.704304	0.707525	0.707923
			1608.44	0.624901	0.749881	0.687391	0.680506	0.683289	0.683344
			1607.47	0.599908	0.71989	0.659899	0.657215	0.659619	0.659389
			1606.51	0.576167	0.691401	0.633784	0.634937	0.636956	0.636432
			1605.54	0.554012	0.664814	0.609413	0.61384	0.615447	0.614598
			1604.58	0.533567	0.64028	0.586924	0.594093	0.595303	0.594136
			1603.61	0.514833	0.617799	0.566316	0.575527	0.576563	0.575296
			1602.65	0.497935	0.597522	0.547728	0.55865	0.559481	0.558079
			1601.69	0.482747	0.579297	0.531022	0.543122	0.543951	0.542608
			1600.72	0.46927	0.563124	0.516197	0.529283	0.530016	0.528634
			1599.76	0.457379	0.548855	0.503117	0.516793	0.517571	0.516282
			1598.79	0.44699	0.536388	0.491689	0.505654	0.506489	0.505303
			1597.83	0.437935	0.525523	0.481729	0.495696	0.496625	0.495571
			1596.86	0.43005	0.51606	0.473055	0.48692	0.487977	0.487087
			1595.9	0.42329	0.507948	0.465619	0.479156	0.4804	0.479726
			1594.94	0.417491	0.500989	0.45924	0.472574	0.473914	0.473362
			1593.97	0.412651	0.495181	0.453916	0.466835	0.468414	0.468122
			1593.01	0.408729	0.490474	0.449602	0.46211	0.463858	0.463755
			1592.04	0.405683	0.486819	0.446251	0.458228	0.460163	0.460262
			1591.08	0.403471	0.484166	0.443819	0.455359	0.457476	0.457767
			1590.11	0.402095	0.482513	0.442304	0.453165	0.455564	0.456145
			1589.15	0.40151	0.481812	0.441661	0.451983	0.45466	0.455521
			1588.19	0.401761	0.482113	0.441937	0.451308	0.454384	0.455646
			1587.22	0.40272	0.483264	0.442992	0.451477	0.454906	0.456519
			1586.26	0.404431	0.485317	0.444874	0.452489	0.456288	0.458266
			1585.29	0.406768	0.488121	0.447444	0.45384	0.458215	0.460761
			1584.33	0.40973	0.491676	0.450703	0.455865	0.46073	0.463755
			1583.36	0.413193	0.495832	0.454512	0.458397	0.463811	0.467374
			1582.4	0.417157	0.500588	0.458873	0.461266	0.467311	0.471491
			1581.44	0.42158	0.505896	0.463738	0.464979	0.471547	0.476232
			1580.47	0.42642	0.511704	0.469062	0.469198	0.476223	0.481347
			1579.51	0.431802	0.518162	0.474982	0.474262	0.481636	0.487087
			1578.54	0.437393	0.524872	0.481132	0.478481	0.486625	0.492826
			1577.58	0.443568	0.532282	0.487925	0.4827	0.491864	0.499064
			1576.61	0.450703	0.540844	0.495773	0.48827	0.498342	0.506425
			1575.65	0.45838	0.550056	0.504218	0.494515	0.505534	0.514535
			1574.69	0.4666	0.55992	0.51326	0.502616	0.513968	0.523269
			1573.72	0.474569	0.569483	0.522026	0.510042	0.522002	0.531878
			1572.76	0.482664	0.579196	0.53093	0.517637	0.53012	0.540487
			1571.79	0.490883	0.58906	0.539972	0.524051	0.537584	0.548971
			1570.83	0.499771	0.599725	0.549748	0.530802	0.545592	0.558203
			1569.86	0.50945	0.611341	0.560396	0.538228	0.55425	0.56806
			1568.9	0.519882	0.623858	0.57187	0.547004	0.56396	0.578665
			1567.94	0.530563	0.636675	0.583619	0.556287	0.574112	0.589644
			1566.97	0.541411	0.649693	0.595552	0.566076	0.584579	0.600749
			1566.01	0.552259	0.662711	0.607485	0.575359	0.59473	0.611728
			1565.04	0.563275	0.675929	0.619602	0.584979	0.605113	0.622832
			1564.08	0.574206	0.689047	0.631627	0.59443	0.615287	0.633687
			1563.11	0.58518	0.702216	0.643698	0.604726	0.625945	0.644666
			1562.15	0.595694	0.714833	0.655263	0.612827	0.635192	0.655022
			1561.19	0.606292	0.72755	0.666921	0.619747	0.64366	0.665003
			1560.22	0.618183	0.74182	0.680002	0.629367	0.654168	0.676357
			1559.26	0.630534	0.75664	0.693587	0.638312	0.664525	0.688085
			1558.29	0.643426	0.772112	0.707769	0.649958	0.676673	0.700686
			1557.33	0.655359	0.786431	0.720895	0.660759	0.688148	0.712789
			1556.36	0.666333	0.799599	0.732966	0.67173	0.699332	0.724142
			1555.4	0.67618	0.811416	0.743798	0.680844	0.708961	0.734248
			1554.44	0.685025	0.82203	0.753528	0.687595	0.716844	0.743231
			1553.47	0.693829	0.832595	0.763212	0.69519	0.72515	0.752215
			1552.51	0.70209	0.842508	0.772299	0.701941	0.73272	0.760574
			1551.54	0.71006	0.852072	0.781066	0.708692	0.740103	0.768559
			1550.58	0.717403	0.860884	0.789143	0.714768	0.746897	0.776045
			1549.61	0.724162	0.868995	0.796579	0.720169	0.752916	0.782658
			1548.65	0.730296	0.876355	0.803325	0.725232	0.758516	0.788771
			1547.69	0.735803	0.882964	0.809384	0.72962	0.763402	0.794136
			1546.72	0.740685	0.888822	0.814754	0.734008	0.767976	0.798877
			1545.76	0.744816	0.893779	0.819297	0.737384	0.771667	0.80287
			1544.79	0.748321	0.897985	0.823153	0.740422	0.774877	0.806238
			1543.83	0.751617	0.90194	0.826778	0.744473	0.778531	0.809482
			1542.86	0.753995	0.904794	0.829395	0.746498	0.780734	0.811853
			1541.9	0.755873	0.907047	0.83146	0.747511	0.782179	0.813724
			1540.94	0.757542	0.90905	0.833296	0.748861	0.783793	0.815596
			1539.97	0.758668	0.910402	0.834535	0.749367	0.784921	0.817342
			1539.01	0.759127	0.910953	0.83504	0.749367	0.785609	0.818715
			1538.04	0.759252	0.911103	0.835178	0.750886	0.787183	0.820337
			1537.08	0.758501	0.910202	0.834351	0.75173	0.787981	0.821085
			1536.11	0.75654	0.907848	0.832194	0.749873	0.786738	0.820462
			1535.15	0.753995	0.904794	0.829395	0.747511	0.784991	0.819339
			1534.19	0.750866	0.901039	0.825952	0.744135	0.782363	0.817467
			1533.22	0.747361	0.896833	0.822097	0.740928	0.779631	0.815221
			1532.26	0.743606	0.892327	0.817966	0.738565	0.777322	0.812976
			1531.29	0.739559	0.88747	0.813514	0.736371	0.77491	0.810356
			1530.33	0.734969	0.881963	0.808466	0.733165	0.771678	0.807112
			1529.36	0.730004	0.876005	0.803004	0.72962	0.76809	0.803493
			1528.4	0.724621	0.869546	0.797083	0.725401	0.763913	0.799376
			1527.44	0.719072	0.862886	0.790979	0.721181	0.759674	0.795134
			1526.47	0.713189	0.855827	0.784508	0.716287	0.754909	0.790518
			1525.51	0.707306	0.848767	0.778036	0.71173	0.750313	0.785901
			1524.54	0.701006	0.841207	0.771106	0.706329	0.745045	0.780786
			1523.58	0.694455	0.833346	0.7639	0.700084	0.739228	0.775421
			1522.61	0.687988	0.825585	0.756786	0.694346	0.733728	0.770181
			1521.65	0.681395	0.817674	0.749535	0.68827	0.728059	0.764941
			1520.69	0.675178	0.810214	0.742696	0.683713	0.723338	0.760075
			1519.72	0.668961	0.802754	0.735858	0.678987	0.718595	0.755334
			1518.76	0.662745	0.795294	0.729019	0.674599	0.713959	0.750468
			1517.79	0.655818	0.786982	0.7214	0.669198	0.708502	0.744978
			1516.83	0.647807	0.777369	0.712588	0.661941	0.701491	0.738241
			1515.86	0.638837	0.766604	0.70272	0.654515	0.693895	0.730505
			1514.9	0.628698	0.754437	0.691568	0.646245	0.685314	0.721647
			1513.94	0.617391	0.740869	0.67913	0.636793	0.675515	0.711541
			1512.97	0.605165	0.726199	0.665682	0.626835	0.664838	0.700187
			1512.01	0.592273	0.710727	0.6515	0.616371	0.653533	0.688085
			1511.04	0.579004	0.694805	0.636905	0.605401	0.641598	0.675234
			1510.08	0.565361	0.678433	0.621897	0.593418	0.628844	0.661759
			1509.11	0.551633	0.66196	0.606797	0.581603	0.615986	0.64791
			1508.15	0.536947	0.644336	0.590641	0.56692	0.601066	0.632813
			1507.19	0.521926	0.626311	0.574119	0.552405	0.585981	0.617218
			1506.22	0.506989	0.608387	0.557688	0.539072	0.571613	0.601871
			1505.26	0.492844	0.591413	0.542129	0.527595	0.558674	0.587523
			1504.29	0.479701	0.575642	0.527671	0.517468	0.546913	0.574173
			1503.33	0.466809	0.56017	0.513489	0.505316	0.534199	0.560948
			1502.36	0.454667	0.5456	0.500134	0.494346	0.522389	0.548347
			1501.4	0.442609	0.53113	0.486869	0.482532	0.510032	0.535496
			1500.44	0.430717	0.516861	0.473789	0.471055	0.497906	0.52277
			1499.47	0.418951	0.502741	0.460846	0.459578	0.485718	0.509919
			1498.51	0.407477	0.488972	0.448225	0.448776	0.473931	0.497193
			1497.54	0.395961	0.475153	0.435557	0.437637	0.461911	0.484342
			1496.58	0.384779	0.461735	0.423257	0.427173	0.450293	0.471616
			1495.61	0.373931	0.448717	0.411324	0.416878	0.439009	0.459389
			1494.65	0.363792	0.43655	0.400171	0.407595	0.428483	0.447661
			1493.69	0.354112	0.424934	0.389523	0.39865	0.418438	0.436556
			1492.72	0.344849	0.413819	0.379334	0.389536	0.408497	0.425827
			1491.76	0.335837	0.403004	0.36942	0.380591	0.398702	0.415221
			1490.79	0.3272	0.39264	0.35992	0.372152	0.389348	0.404991
			1489.83	0.319105	0.382927	0.351016	0.364895	0.380899	0.395384
			1488.86	0.311553	0.373864	0.342709	0.358312	0.373039	0.386276
			1487.9	0.304669	0.365603	0.335136	0.352405	0.365829	0.377792
			1486.94	0.298285	0.357942	0.328114	0.346329	0.358847	0.369931
			1485.97	0.292652	0.351183	0.321918	0.341097	0.352662	0.36282
			1485.01	0.287562	0.345074	0.316318	0.335865	0.346728	0.356207
			1484.04	0.283306	0.339967	0.311637	0.331477	0.341717	0.350593
			1483.08	0.27976	0.335712	0.307736	0.327595	0.337397	0.345852
			1482.11	0.277089	0.332507	0.304798	0.324557	0.333937	0.341984
			1481.15	0.275337	0.330404	0.302871	0.322532	0.331547	0.339239
			1480.19	0.274628	0.329553	0.30209	0.321519	0.330165	0.337492
			1479.22	0.275087	0.330104	0.302595	0.321519	0.329915	0.336993
			1478.26	0.276589	0.331906	0.304248	0.322194	0.330565	0.337617
			1477.29	0.279176	0.335011	0.307093	0.323544	0.332054	0.339239
			1476.33	0.282889	0.339467	0.311178	0.326582	0.334952	0.341984
			1475.36	0.287228	0.344674	0.315951	0.32962	0.338161	0.345352
			1474.4	0.29211	0.350532	0.321321	0.332996	0.34179	0.34922
			1473.44	0.297492	0.356991	0.327242	0.337384	0.346239	0.353712
			1472.47	0.303	0.3636	0.3333	0.341603	0.350603	0.358203
			1471.51	0.308215	0.369859	0.339037	0.345485	0.354736	0.36257
			1470.54	0.313222	0.375867	0.344545	0.349873	0.35906	0.366812
			1469.58	0.317395	0.380874	0.349134	0.353586	0.36267	0.370306
			1468.61	0.320315	0.384379	0.352347	0.355443	0.364788	0.372676
			1467.65	0.322151	0.386582	0.354366	0.356793	0.366089	0.373924
			1466.69	0.322777	0.387333	0.355055	0.356962	0.366236	0.374049
			1465.72	0.32261	0.387132	0.354871	0.357468	0.36624	0.37355
			1464.76	0.321984	0.386381	0.354183	0.358312	0.366163	0.372551
			1463.79	0.321484	0.38578	0.353632	0.36	0.366696	0.371928
			1462.83	0.321317	0.38558	0.353448	0.362194	0.36767	0.371678
			1461.86	0.321734	0.386081	0.353907	0.365063	0.369295	0.372052
			1460.9	0.322652	0.387182	0.354917	0.367764	0.371148	0.373051
			1459.93	0.324488	0.389385	0.356937	0.371477	0.373946	0.374922
			1458.97	0.326741	0.392089	0.359415	0.374346	0.376446	0.377043
			1458.01	0.330037	0.396045	0.363041	0.379072	0.380564	0.380536
			1457.04	0.333667	0.400401	0.367034	0.38346	0.3847	0.384404
			1456.08	0.337631	0.405157	0.371394	0.389198	0.389825	0.388896
			1455.11	0.340885	0.409062	0.374974	0.393249	0.393792	0.392764
			1454.15	0.343639	0.412367	0.378003	0.397468	0.397656	0.396257
			1453.18	0.345475	0.41457	0.380023	0.399831	0.40009	0.398752
			1452.22	0.346393	0.415672	0.381032	0.400338	0.401157	0.400374
			1451.26	0.346894	0.416272	0.381583	0.400506	0.401804	0.401497
			1450.29	0.346852	0.416222	0.381537	0.4	0.4018	0.401996
			1449.33	0.346351	0.415621	0.380986	0.399325	0.401524	0.402121
			1448.36	0.345225	0.41427	0.379747	0.398143	0.400682	0.401622
			1447.4	0.343556	0.412267	0.377911	0.396456	0.399212	0.400374
			1446.43	0.341261	0.409513	0.375387	0.394093	0.39709	0.398503
			1445.47	0.338465	0.406158	0.372312	0.391392	0.39455	0.396132
			1444.51	0.335127	0.402153	0.36864	0.387679	0.391064	0.392888
			1443.54	0.331497	0.397797	0.364647	0.383797	0.387307	0.38927
			1442.58	0.327492	0.39299	0.360241	0.379578	0.38313	0.385153
			1441.61	0.32332	0.387983	0.355652	0.375359	0.378828	0.380786
			1440.65	0.318813	0.382576	0.350695	0.37097	0.374192	0.37592
			1439.68	0.313973	0.376768	0.345371	0.365738	0.368946	0.37068
			1438.72	0.308925	0.37071	0.339817	0.360844	0.363743	0.36519
			1437.76	0.303459	0.364151	0.333805	0.354937	0.357721	0.359077
			1436.79	0.298035	0.357642	0.327838	0.349705	0.352099	0.353088
			1435.83	0.292903	0.351483	0.322193	0.345316	0.347025	0.347349
			1434.86	0.28823	0.345876	0.317053	0.341941	0.342709	0.342109
			1433.9	0.284016	0.340819	0.312417	0.338903	0.338811	0.337367
			1432.93	0.280093	0.336112	0.308103	0.335359	0.334723	0.332751
			1431.97	0.276756	0.332107	0.304431	0.332321	0.331201	0.328759
			1431.01	0.274085	0.328902	0.301494	0.330127	0.328476	0.325515
			1430.04	0.272166	0.326599	0.299382	0.328608	0.326528	0.323144
			1429.08	0.271039	0.325247	0.298143	0.32827	0.325546	0.321522
			1428.11	0.270622	0.324747	0.297684	0.328439	0.325255	0.320774
			1427.15	0.270831	0.324997	0.297914	0.329114	0.325594	0.320774
			1426.18	0.27154	0.325848	0.298694	0.329789	0.326182	0.321273
			1425.22	0.27275	0.3273	0.300025	0.33097	0.327336	0.322396
			1424.26	0.274377	0.329253	0.301815	0.332489	0.328847	0.323893
			1423.29	0.276255	0.331506	0.30388	0.334346	0.330715	0.325764
			1422.33	0.278466	0.334159	0.306313	0.336709	0.333024	0.32801
			1421.36	0.280678	0.336813	0.308745	0.338397	0.334932	0.330131
			1420.4	0.283139	0.339767	0.311453	0.340084	0.336966	0.332502
			1419.43	0.286102	0.343322	0.314712	0.342616	0.339672	0.335371
			1418.47	0.289356	0.347227	0.318292	0.345823	0.342903	0.338615
			1417.51	0.292861	0.351433	0.322147	0.349367	0.346429	0.342109
			1416.54	0.296658	0.355989	0.326324	0.353586	0.350543	0.346101
			1415.58	0.30058	0.360696	0.330638	0.357637	0.354698	0.350343
			1414.61	0.304585	0.365503	0.335044	0.361013	0.358577	0.35471
			1413.65	0.309008	0.37081	0.339909	0.364895	0.362835	0.359326
			1412.68	0.313681	0.376418	0.345049	0.369114	0.367511	0.364442
			1411.72	0.318688	0.382426	0.350557	0.373671	0.372545	0.369931
			1410.76	0.324029	0.388835	0.356432	0.378734	0.378019	0.375795
			1409.79	0.329662	0.395594	0.362628	0.384135	0.383851	0.382034
			1408.83	0.335545	0.402654	0.369099	0.389873	0.390101	0.388771
			1407.86	0.341678	0.410014	0.375846	0.395612	0.396476	0.395758
			1406.9	0.347895	0.417474	0.382685	0.40135	0.402977	0.402994
			1405.93	0.354279	0.425135	0.389707	0.407089	0.409602	0.41048
			1404.97	0.360579	0.432695	0.396637	0.412827	0.416227	0.417966
			1404.01	0.366629	0.439955	0.403292	0.418565	0.42279	0.425328
			1403.04	0.372178	0.446614	0.409396	0.424135	0.429019	0.43219
			1402.08	0.37706	0.452472	0.414766	0.428861	0.434387	0.438178
			1401.11	0.381191	0.457429	0.41931	0.432743	0.438957	0.443419
			1400.15	0.384404	0.461284	0.422844	0.435612	0.442457	0.447536

## Sheet: Figure 2F
Figure 2F
		α-Synuclein (75 μM)
			Wavelength (nm)	Control (DMSO 1%)	Claramine (75 μM)
			1401.11	-0.00084	-0.00101
			1402.08	-0.00074	-0.00084
			1403.04	-0.00064	-0.00069
			1404.01	-0.00048	-0.000455
			1404.97	-0.000304	-0.00021
			1405.93	-0.000106	-2.71e-05
			1406.9	6.62e-05	0.000132
			1407.86	0.000177	0.000182
			1408.83	0.000244	0.000258
			1409.79	0.000297	0.000329
			1410.76	0.000298	0.000387
			1411.72	0.000367	0.000499
			1412.68	0.000352	0.00044
			1413.65	0.000307	0.000257
			1414.61	0.00027	0.000215
			1415.58	0.000235	0.00016
			1416.54	0.000204	0.000172
			1417.51	0.000254	0.000306
			1418.47	0.00031	0.000482
			1419.43	0.000335	0.000476
			1420.4	0.000323	0.000357
			1421.36	0.000272	0.000228
			1422.33	0.000256	0.000192
			1423.29	0.000264	0.000202
			1424.26	0.000287	0.000225
			1425.22	0.000402	0.00039
			1426.18	0.000518	0.000504
			1427.15	0.000587	0.000526
			1428.11	0.000697	0.000647
			1429.08	0.000757	0.000774
			1430.04	0.000813	0.000908
			1431.01	0.000774	0.000846
			1431.97	0.000686	0.000633
			1432.93	0.000605	0.000515
			1433.9	0.000533	0.000429
			1434.86	0.000488	0.000541
			1435.83	0.000341	0.00039
			1436.79	0.000195	0.000363
			1437.76	3.77e-05	0.000226
			1438.72	-0.000185	-0.000126
			1439.68	-0.000299	-0.00034
			1440.65	-0.000356	-0.00044
			1441.61	-0.000321	-0.000362
			1442.58	-0.000297	-0.000321
			1443.54	-0.00035	-0.000454
			1444.51	-0.000409	-0.000459
			1445.47	-0.000483	-0.00059
			1446.43	-0.00059	-0.0007
			1447.4	-0.00061	-0.00065
			1448.36	-0.00064	-0.00064
			1449.33	-0.00055	-0.000446
			1450.29	-0.00056	-0.00052
			1451.26	-0.00063	-0.00076
			1452.22	-0.00068	-0.0008
			1453.18	-0.00082	-0.00111
			1454.15	-0.00081	-0.001
			1455.11	-0.00071	-0.00087
			1456.08	-0.000335	-0.000265
			1457.04	6.31e-05	0.000188
			1458.01	0.000453	0.000567
			1458.97	0.000681	0.00061
			1459.93	0.000856	0.000783
			1460.9	0.000777	0.000526
			1461.86	0.00074	0.00064
			1462.83	0.000532	0.00046
			1463.79	0.000363	0.000658
			1464.76	-6.49e-05	0.000277
			1465.72	-0.000412	7.83e-05
			1466.68	-0.00085	-0.000449
			1467.65	-0.00117	-0.00091
			1468.61	-0.00124	-0.00107
			1469.58	-0.00112	-0.00098
			1470.54	-0.00089	-0.00086
			1471.51	-0.00052	-0.000398
			1472.47	-0.000163	-3.81e-05
			1473.43	0.000146	0.000217
			1474.4	0.000401	0.000415
			1475.36	0.00063	0.000572
			1476.33	0.00087	0.00081
			1477.29	0.001022	0.000951
			1478.26	0.001134	0.000979
			1479.22	0.001209	0.001144
			1480.18	0.001209	0.001185
			1481.15	0.001085	0.00102
			1482.11	0.001039	0.001105
			1483.08	0.000927	0.000952
			1484.04	0.000844	0.000861
			1485.01	0.000765	0.000712
			1485.97	0.000725	0.000603
			1486.93	0.000684	0.000535
			1487.9	0.000675	0.000586
			1488.86	0.000634	0.000632
			1489.83	0.000584	0.0007
			1490.79	0.000488	0.000547
			1491.76	0.000432	0.000488
			1492.72	0.000434	0.000419
			1493.68	0.000461	0.000387
			1494.65	0.000513	0.000424
			1495.61	0.000479	0.000416
			1496.58	0.000439	0.000452
			1497.54	0.000328	0.00034
			1498.51	0.000233	0.000258
			1499.47	7.65e-05	-2.54e-05
			1500.43	0.000171	0.000145
			1501.4	0.000171	-8.4e-05
			1502.36	0.000333	-6.33e-05
			1503.33	0.000525	0.000107
			1504.29	0.000705	0.000505
			1505.26	0.00075	0.000868
			1506.22	0.000462	0.000653
			1507.18	0.00012	0.000276
			1508.15	-0.00013	3.5e-05
			1509.11	-0.000427	-0.00065
			1510.08	-0.00051	-0.00094
			1511.04	-0.00049	-0.00092
			1512.01	-0.00054	-0.00081
			1512.97	-0.00068	-0.00073
			1513.93	-0.00097	-0.00093
			1514.9	-0.00113	-0.001
			1515.86	-0.00127	-0.00121
			1516.83	-0.00117	-0.00115
			1517.79	-0.00095	-0.00103
			1518.76	-0.00057	-0.00057
			1519.72	-0.000272	-0.000276
			1520.68	-4.08e-06	0.000109
			1521.65	0.000171	0.000417
			1522.61	7.77e-05	0.000194
			1523.58	-4.64e-05	7.23e-06
			1524.54	-0.000156	-0.000204
			1525.51	-0.000238	-0.000368
			1526.47	-0.000237	-0.000331
			1527.43	-0.000281	-0.000356
			1528.4	-0.000312	-0.000364
			1529.36	-0.000364	-0.000482
			1530.33	-0.000429	-0.000494
			1531.29	-0.000384	-0.000243
			1532.26	-0.000408	-0.000252
			1533.22	-0.000345	-4.37e-05
			1534.18	-0.000464	-0.000329
			1535.15	-0.00066	-0.00075
			1536.11	-0.00078	-0.00089
			1537.08	-0.00086	-0.00091
			1538.04	-0.00087	-0.00077
			1539.01	-0.00074	-0.000382
			1539.97	-0.00057	-0.000121
			1540.93	-0.000499	-0.000167
			1541.9	-0.000496	-0.000399
			1542.86	-0.00054	-0.0006
			1543.83	-0.00054	-0.00055
			1544.79	-0.00061	-0.00055
			1545.76	-0.00069	-0.00063
			1546.72	-0.00067	-0.000462
			1547.68	-0.00065	-0.000472
			1548.65	-0.00076	-0.00077
			1549.61	-0.00066	-0.0006
			1550.58	-0.00064	-0.00065
			1551.54	-0.000489	-0.00043
			1552.51	-0.000422	-0.000367
			1553.47	-0.000485	-0.00065
			1554.43	-0.00061	-0.00074
			1555.4	-0.00091	-0.00112
			1556.36	-0.001	-0.00088
			1557.33	-0.00092	-0.00074
			1558.29	-0.000475	-6.33e-05
			1559.26	0.000159	0.000758
			1560.22	0.000442	0.00065
			1561.18	0.000549	0.000431
			1562.15	0.000431	0.000151
			1563.11	0.000113	-0.000268
			1564.08	-5.63e-05	-0.000277
			1565.04	-0.000188	-0.000463
			1566.01	-3.24e-05	-1.29e-05
			1566.97	0.000133	0.000267
			1567.93	0.000252	0.000279
			1568.9	0.000494	0.000659
			1569.86	0.0006	0.000624
			1570.83	0.000686	0.000636
			1571.79	0.000504	0.000205
			1572.76	0.000339	6.02e-05
			1573.72	0.000142	-5.25e-05
			1574.69	0.000192	0.000262
			1575.65	0.00038	0.000621
			1576.61	0.000544	0.000761
			1577.58	0.000649	0.0007
			1578.54	0.000693	0.000613
			1579.51	0.000554	0.000368
			1580.47	0.000489	0.000368
			1581.44	0.000411	0.000364
			1582.4	0.000482	0.000587
			1583.36	0.000551	0.000669
			1584.33	0.000571	0.000575
			1585.29	0.000636	0.000667
			1586.26	0.000702	0.000658
			1587.22	0.000761	0.000779
			1588.19	0.000816	0.000809
			1589.15	0.000843	0.000881
			1590.11	0.000873	0.000922
			1591.08	0.000888	0.000921
			1592.04	0.000924	0.000961
			1593.01	0.000929	0.001016
			1593.97	0.000976	0.001006
			1594.94	0.001018	0.001081
			1595.9	0.001083	0.00111
			1596.86	0.001178	0.001193
			1597.83	0.001296	0.001265
			1598.79	0.001443	0.001372
			1599.76	0.001581	0.001465
			1600.72	0.001715	0.001598
			1601.69	0.001822	0.001667
			1602.65	0.001884	0.001712
			1603.61	0.001923	0.001673
			1604.58	0.001908	0.001602
			1605.54	0.001802	0.00145
			1606.51	0.001638	0.001246
			1607.47	0.001362	0.000981
			1608.44	0.001028	0.000743
			1609.4	0.000566	0.000332
			1610.36	5.87e-05	-0.000267
			1611.33	-0.000249	-0.00059
			1612.29	-0.000434	-0.00092
			1613.26	-0.000368	-0.00091
			1614.22	-0.000221	-0.00078
			1615.19	-9.07e-05	-0.000406
			1616.15	-0.000169	-0.000226
			1617.11	-0.000498	-0.00051
			1618.08	-0.00098	-0.00106
			1619.04	-0.00147	-0.00149
			1620.01	-0.00205	-0.00206
			1620.97	-0.00266	-0.00239
			1621.94	-0.00344	-0.00287
			1622.9	-0.00417	-0.0031
			1623.86	-0.00483	-0.00349
			1624.83	-0.00523	-0.00384
			1625.79	-0.00517	-0.00385
			1626.76	-0.00471	-0.00352
			1627.72	-0.0039	-0.00288
			1628.69	-0.00306	-0.0023
			1629.65	-0.00242	-0.00213
			1630.61	-0.00183	-0.00172
			1631.58	-0.00152	-0.00167
			1632.54	-0.00111	-0.00125
			1633.51	-0.00054	-0.00066
			1634.47	0.000382	0.000424
			1635.44	0.001299	0.001184
			1636.4	0.002096	0.001831
			1637.36	0.00248	0.001949
			1638.33	0.002569	0.002026
			1639.29	0.002226	0.001566
			1640.26	0.00179	0.00113
			1641.22	0.001361	0.000875
			1642.19	0.000989	0.000618
			1643.15	0.000604	0.000241
			1644.11	0.000435	0.000346
			1645.08	0.000419	0.000547
			1646.04	0.000454	0.000586
			1647.01	0.000563	0.000625
			1647.97	0.000235	-0.00018
			1648.94	-0.000122	-0.00059
			1649.9	-0.00074	-0.00131
			1650.86	-0.00089	-0.00091
			1651.83	-0.00094	-0.00074
			1652.79	-0.000497	0.000121
			1653.76	-8.95e-05	0.000463
			1654.72	0.000177	0.000475
			1655.69	4.31e-05	-0.000225
			1656.65	-0.000189	-0.00067
			1657.61	-0.00054	-0.00102
			1658.58	-0.0007	-0.0009
			1659.54	-0.00096	-0.00112
			1660.51	-0.0009	-0.00071
			1661.47	-0.00089	-0.00063
			1662.44	-0.00088	-0.00064
			1663.4	-0.0008	-0.00064
			1664.36	-0.00078	-0.00076
			1665.33	-0.00069	-0.00069
			1666.29	-0.00061	-0.00068
			1667.26	-0.000348	-0.000311
			1668.22	-6.04e-05	4.12e-05
			1669.19	0.000207	0.000315
			1670.15	0.000219	0.000193
			1671.12	-1.18e-05	-0.000175
			1672.08	-0.000363	-0.00061
			1673.04	-0.00051	-0.0006
			1674.01	-0.000477	-0.000483
			1674.97	-2.64e-05	8.2e-05
			1675.94	0.000511	0.000711
			1676.9	0.000995	0.001123
			1677.87	0.001065	0.000891
			1678.83	0.001	0.000789
			1679.79	0.000563	0.000147
			1680.76	0.000196	-9.94e-05
			1681.72	-0.000117	-0.000428
			1682.69	-2.56e-05	-4.33e-05
			1683.65	0.000274	0.00055
			1684.62	0.000475	0.000659
			1685.58	0.000614	0.000662
			1686.54	0.000712	0.00077
			1687.51	0.000544	0.000404
			1688.47	0.0004	0.000255
			1689.44	0.000312	0.000245
			1690.4	0.000204	0.000185
			1691.37	-1.75e-05	-9.15e-05
			1692.33	-0.000321	-0.000416
			1693.29	-0.00052	-0.00054
			1694.26	-0.00066	-0.00064
			1695.22	-0.0006	-0.00057
			1696.19	-0.000476	-0.00064
			1697.15	-9.98e-05	-0.00015
			1698.12	0.000166	-0.000119
			1699.08	0.00057	0.000427
			1700.04	0.000983	0.001122
			1701.01	0.001138	0.00127
			1701.97	0.001189	0.001255
			1702.94	0.001028	0.000993
			1703.9	0.000764	0.00061
			1704.87	0.000592	0.00064
			1705.83	0.000432	0.000477
			1706.79	0.000488	0.000782
			1707.76	0.000439	0.000734
			1708.72	0.000376	0.000659
			1709.69	0.000331	0.000521
			1710.65	0.000224	0.000281
			1711.62	0.000282	0.000458
			1712.58	0.000217	0.000317
			1713.54	0.000171	0.000133
			1714.51	0.000117	1.88e-05
			1715.47	0.000147	0.000123
			1716.44	0.000149	0.000142
			1717.4	0.000197	0.000284
			1718.37	0.000226	0.000315
			1719.33	0.000265	0.000397
			1720.29	0.000182	0.000201
			1721.26	0.000169	0.00015
			1722.22	0.000148	0.000125
			1723.19	0.000226	0.000251
			1724.15	0.000176	5.43e-05
			1725.12	0.000251	0.000301
			1726.08	0.000231	0.000247
			1727.04	9.05e-05	-5.58e-05
			1728.01	5.23e-05	0.000107
			1728.97	-0.000106	-0.000189
			1729.94	-0.000178	-0.00022
			1730.9	-0.000197	-0.00025
			1731.87	-6.55e-05	8.68e-05
			1732.83	3.4e-05	0.000254
			1733.79	0.000138	0.000355
			1734.76	0.000114	0.000165
			1735.72	8.16e-05	0.000125
			1736.69	-8.97e-05	-0.000338
			1737.65	-0.000148	-0.00027
			1738.62	-0.000195	-0.000282
			1739.58	-0.000119	6.32e-05
			1740.54	-0.000116	4.08e-05
			1741.51	-4.08e-05	0.000168
			1742.47	-4.62e-05	7.65e-05
			1743.44	-3.13e-05	4.89e-05
			1744.4	-4.62e-05	-6.41e-06
			1745.37	-6.66e-05	5.99e-06
			1746.33	-0.000101	-9.46e-05
			1747.29	-0.000134	-0.000158
			1748.26	-0.000103	-9.59e-05
			1749.22	-8.78e-05	-0.000124
			1750.19	5.63e-06	4.52e-05
			1751.15	8.94e-05	0.000145
			1752.12	6.39e-05	1.85e-05
			1753.08	5.19e-05	-8.79e-05
			1754.04	6.18e-05	-0.000112
			1755.01	7.71e-05	-8.14e-05
			1755.97	0.000101	1.3e-05
			1756.94	9.23e-05	-3.67e-05
			1757.9	0.000127	9.71e-05
			1758.87	0.000142	0.000197
			1759.83	0.000123	0.000208
			1760.79	0.000153	0.000338
			1761.76	0.000123	0.000307
			1762.72	9.77e-05	0.000259
			1763.69	1.3e-05	1.33e-05
			1764.65	-5.63e-05	-0.000229
			1765.62	-5.54e-05	-0.000188
			1766.58	-3.38e-05	-0.000201
			1767.54	-1.73e-05	-0.000188
			1768.51	3.21e-05	-6.73e-05
			1769.47	5.57e-05	5.02e-06
			1770.44	3.11e-05	-9.99e-06
			1771.4	5.46e-05	6.72e-05
			1772.37	6.76e-05	0.000194
			1773.33	5.17e-05	0.000279
			1774.29	4.47e-06	0.000106
			1775.26	-3.85e-05	7.21e-06
			1776.22	-5.28e-05	-7.69e-05
			1777.19	-2.39e-05	-6.25e-05
			1778.15	-3.77e-05	-0.00014
			1779.12	2.27e-05	-5.43e-05
			1780.08	2.97e-05	-2.11e-05
			1781.04	-2.16e-05	-8.88e-05
			1782.01	-1.22e-05	-7.91e-05
			1782.97	2.06e-05	5.19e-05
			1783.94	6.97e-05	0.000148
			1784.9	0.000107	0.000261
			1785.87	6.93e-05	0.000127
			1786.83	5.48e-05	5.64e-05
			1787.79	-4.51e-05	-0.000135
			1788.76	-8.47e-05	-0.000178
			1789.72	-0.000108	-0.000166
			1790.69	-4.12e-05	5.25e-05
			1791.65	3.17e-05	0.000209
			1792.62	3.9e-05	0.000216
			1793.58	1.9e-05	3.93e-05
			1794.54	1.71e-05	-3.39e-05
			1795.51	-4.72e-05	-0.00023
			1796.47	-2.19e-05	-0.000205
			1797.44	-6.34e-05	-0.000277
			1798.4	-4.24e-05	-0.000205
			1799.37	-3.13e-05	-0.000123

## Sheet: Figure 3C
Figure 3C
		α-Synuclein (75 μM) + 2% Preformed fibrils
			Time (mins)	1% DMSO				75 μM Claramine				50 μM Claramine				25 μM Claramine
			0.5	382	287	281	185	32	12	21	27	16	20	37	81	19	20	15	19
			1	5780	5776	4679	4252	18	13	20	20	19	18	25	54	270	508	3827	12178
			1.5	29159	26576	22697	22966	51	42	25	37	17	12	18	69	489	1401	9977	17892
			2	53371	50018	43352	43738	63	57	53	47	3076	2940	1981	1113	4813	5072	15627	22691
			2.5	89239	84916	76302	72097	73	79	53	67	17613	17710	25488	18511	10728	25970	20709	25684
			3	115349	113863	107177	102932	2539	8759	18161	6207	36098	37283	43635	36152	16929	31248	22116	26425
			3.5	145902	141272	137846	134934	7077	13269	32312	9753	76008	71191	78185	73086	21721	38775	28485	30633
			4	165441	160562	156477	153500	16569	15903	40612	13198	86417	82598	89463	86169	31746	49851	38875	38081
			4.5	213543	206357	198676	195857	29539	18824	46332	17350	100801	94997	103901	97284	46521	68784	57950	55536
			5	269888	266747	260276	256281	41470	22869	51142	24096	120075	112425	125701	112995	62043	87987	75447	74899
			5.5	347717	347256	339974	335058	61537	34928	67725	40527	125001	122109	136968	115753	87476	113732	99319	97632
			6	443177	441338	431597	426006	81670	48788	85452	57628	154186	154830	174447	143880	120339	144003	132264	133278
			6.5	545041	541001	529711	524001	96964	62045	99970	69983	166143	173371	194362	159239	140289	158316	143014	153026
			7	648697	638637	628537	626722	118786	83663	117803	87001	196264	205578	229746	192454	179652	192291	175166	191234
			7.5	732693	720765	711110	723770	145295	109086	137354	111690	240269	250980	271637	229850	203500	215925	196871	215527
			8	827368	813778	802547	824352	177749	141529	171333	147639	296977	318062	321909	272769	250428	268721	245797	268472
			8.5	889989	875680	862114	889677	211074	170268	207910	181657	383322	403602	392624	332141	279000	309918	285057	305300
			9	969280	949614	938391	970104	256036	211752	260337	224978	457604	475255	461465	394932	318183	361643	335416	354763
			9.5	1019780	997376	987740	1020652	310104	259340	322552	273690	515531	546461	537984	471627	354663	403400	375027	395110
			10	1089303	1061613	1055006	1092547	355285	299963	373555	315421	581860	634966	640204	568844	383395	437012	407626	429833
			10.5	1152439	1128010	1122368	1163176	409320	357024	444982	371869	659606	735228	760678	681959	406481	465157	433719	457824
			11	1195886	1168031	1161934	1208100	447450	393909	496872	408043	704036	796878	829878	754532	430244	492144	458895	484269
			11.5	1237141	1205586	1201068	1247957	477069	424020	536783	439121	749719	854455	890254	819046	457953	521843	488916	514330
			12	1282830	1218234	1213554	1267548	502121	450125	569520	464540	800980	915703	954552	882780	481489	546928	514663	539261
			12.5	1304407	1237967	1232755	1292470	537609	481110	605894	492714	823795	948904	991365	919712	490315	557386	524684	550858
			13	1334799	1266427	1262981	1325157	547322	490833	619322	502540	866667	1001582	1048095	974525	514644	584278	551313	579346
			13.5	1332096	1261324	1259240	1325114	583334	524593	658625	536343	892402	1035293	1086074	1009062	531502	603601	569576	599951
			14	1321669	1252408	1250268	1321221	603251	544278	683465	557021	917512	1069612	1123844	1042935	532064	606054	572218	604050
			14.5	1327958	1259214	1258826	1331384	606811	549789	692366	561955	946452	1107472	1166680	1080365	551397	628373	593261	625640
			15	1299871	1231477	1230797	1303024	631662	574595	720741	586854	964236	1134546	1197243	1107629	544646	622785	588670	621371
			15.5	1274767	1218941	1220770	1289465	633224	576375	725736	587579	979998	1159792	1226667	1134002	554150	634820	600024	633970
			16	1282679	1260636	1243298	1221910	659944	602844	755456	614143	1005068	1192470	1262965	1167416	558787	641630	606123	640999
			16.5	1302238	1276269	1263872	1244039	666286	610591	766930	621915	1016507	1211196	1285010	1187729	573022	656883	621354	656891
			17	1328003	1298572	1295273	1273979	679990	625235	785998	637275	1013895	1214787	1292604	1194556	561485	645410	611089	645980
			17.5	1364401	1330161	1292612	1271450	678935	627913	788896	639322	1030860	1238025	1318483	1219826	575410	659995	626388	661406
			18	1365460	1327949	1284020	1265989	671382	625369	785912	635459	1024103	1235388	1319871	1219707	552052	636081	602806	636914
			18.5	1359251	1319631	1292808	1275199	672930	636077	797226	645157	1015054	1227706	1313699	1215363	546919	631209	599088	632442
			19	1368779	1326385	1264536	1328881	666010	634745	795582	642804	1024528	1240035	1326409	1228766	545098	628496	598101	630864
			19.5	1340282	1298758	1253938	1352065	651888	625959	784396	633413	1040471	1227556	1314281	1217831	552272	635073	605807	638374
			20	1328479	1283038	1256161	1380599	638991	615195	771099	621858	1039563	1211070	1296614	1202000	545970	627323	599569	630772
			20.5	1274579	1245770	1272784	1420896	620404	597924	751275	605217	1057889	1207025	1290410	1198405	543345	623133	595802	626016
			21	1295413	1260832	1295362	1425054	625787	604119	756904	611669	1052716	1199197	1280391	1189280	533469	611749	586982	616595
			21.5	1325223	1282818	1328707	1420492	610593	590379	741262	598680	1044673	1188954	1268236	1178355	548612	523850	599396	628165
			22	1322781	1313582	1327231	1431508	594018	574324	723667	583446	1055329	1163908	1241986	1153041	523849	518718	576719	605189
			22.5	1312345	1310910	1320127	1401907	593566	575116	723402	584868	1042193	1169340	1244970	1155315	536535	529344	590762	615770
			23	1318762	1302653	1328909	1389118	575124	556220	702961	566802	1027551	1148670	1219727	1132862	533594	535617	604458	610609
			23.5	1291132	1309474	1300481	1408112	578130	557907	705133	570347	1024955	1146564	1215161	1129051	534144	550781	591777	626562
			24	1269073	1281893	1288654	1379230	563828	542676	689445	557008	1016592	1128732	1193013	1108394	532999	540918	615137	615878
			24.5	1285023	1266966	1284096	1364675	560710	538962	686527	554881	1009626	1222870	1174167	1090482	550784	555832	612335	615115
			25	1302679	1234239	1343870	1256429	556021	532902	680537	551069	986544	1242640	1209837	1101605	541936	534746	625825	625530
			25.5	1325510	1248881	1403068	1302073	625460	540979	690852	562788	992571	1247388	1382088	1114419	550146	531490	633898	602773
			26	1357347	1270897	1292519	1326326	623872	535539	683785	557645	975225	1271727	1410681	1305354	553141	530143	650439	616503
			26.5	1355456	1300777	1289964	1354943	605595	525644	673022	546328	973900	1270112	1414198	1422787	566389	538515	641275	615659
			27	1345524	1297304	1281797	1391196	608163	536148	713942	692144	973975	1262738	1410009	1197561	553517	533390	656903	681621
			27.5	1352068	1288852	1290130	1394526	592739	645915	696546	685769	1027678	1275284	1424479	1201886	567371	530774	633652	645715
			28	1323799	1295340	1261866	1392365	589590	624306	711919	672143	1061828	1263094	1413593	1179873	542416	522158	629934	688171
			28.5	1298137	1267658	1250845	1403892	584931	639607	713094	653024	1096839	1246291	1395700	1275070	536660	537605	628268	643158
			29	1251196	1253836	1224207	1374938	595700	642628	705939	657530	1135295	1242168	1389224	1307526	534433	514541	635820	659410
			29.5	1271176	1264705	1238229	1360713	591905	639862	707341	642015	1163398	1233938	1379173	1346791	541505	528638	628643	648871
			30	1299915	1296781	1258796	1342769	583228	648746	701191	707887	1189662	1223151	1365707	1371755	535368	521426	624234	664571

## Sheet: Figure 3E
Figure 3E
		α-Synuclein (75 μM) + 25% Preformed fibrils
			Time (mins)	1% DMSO				75 μM Claramine				50 μM Claramine				25 μM Claramine
			0.5	2557371	2589576	2556088	2527946	996805	826047	674728	521722	561398	877093	906020	757496	1669463	1572158	1592208	1470604
			1	2706132	2738718	2702515	2667209	1005543	783765	690792	537853	789015	1228068	1194073	1054689	1841216	1628196	1740759	1567252
			1.5	2853921	2891136	2854885	2807901	1030452	804128	741748	600207	1029807	1572206	1505538	1346067	2039210	1679105	1893845	1677242
			2	3030588	3066346	3027089	2975712	1060134	830210	806324	675509	1292453	1908667	1904959	1695270	2182194	1729705	2030075	1780969
			2.5	3226158	3248595	3208514	3154586	1148988	917684	922567	819458	1567092	2285606	2413356	2136557	2308474	1791970	2165399	1887115
			3	3421058	3444877	3406832	3337779	1264953	1019709	1036553	938034	1751944	2604738	2775590	2420417	2437018	1879669	2297715	2034810
			3.5	3623657	3648670	3614394	3537342	1381715	1132799	1134638	1015693	1926899	2836453	3043774	2664274	2547896	1975627	2425958	2168087
			4	3826756	3857505	3825259	3735630	1513904	1271874	1264086	1154851	2081239	3014428	3232195	2842950	2646650	2060090	2535284	2283116
			4.5	3747324	4022787	3926608	3732440	1667887	1416621	1407371	1305673	2207216	3176911	3398515	2995790	2764493	2154461	2662518	2414351
			5	3883115	4173429	4068948	3866173	1865879	1597289	1584182	1497155	2291269	3299567	3511330	3096337	2872548	2238179	2773685	2526878
			5.5	3992425	4289862	4182250	3976251	2080327	1809809	1806747	1749613	2416145	3479701	3670939	3249808	2979599	2309753	2874878	2635590
			6	4124180	4425127	4312099	4101053	2265999	1990182	2030737	1964419	2470962	3614339	3756982	3318308	3059072	2371210	2955259	2718112
			6.5	4230853	4540255	4422874	4206077	2374946	2091696	2179435	2086301	2561780	3796654	3886617	3434928	3131504	2428011	3034060	2792658
			7	4348712	4666718	4546302	4323034	2501103	2210690	2335034	2246799	2588292	3886410	3939017	3472089	3197804	2485058	3106206	2862751
			7.5	4453708	4777394	4651339	4424474	2591296	2293393	2443251	2386202	2632878	3968679	4000230	3522318	3260405	2533567	3173664	2927093
			8	4546304	4874084	4746950	4516555	2690225	2386336	2570578	2536743	2683380	4041662	4069011	3575545	3304782	2570699	3223078	2977696
			8.5	4650275	4984196	4852906	4617719	2774105	2467877	2678036	2668133	2710765	4094139	4134382	3588325	3363721	2617221	3283486	3034044
			9	4734621	5073519	4936053	4697088	2866194	2555048	2792962	2810316	2749462	4156903	4228833	3642953	3450765	2689350	3379559	3123623
			9.5	4798528	5141822	5000888	4759920	2926837	2610742	2868015	2885432	2758137	4153485	4231712	3661662	3477795	2710819	3403926	3158877
			10	4872729	5216454	5070955	4827516	3007689	2689537	2967290	2985355	2816257	4198582	4268199	3734404	3523046	2748024	3452574	3210048
			10.5	4944252	5288637	5140140	4892762	3086525	2761757	3056351	3068217	2898780	4279086	4342551	3805596	3586623	2800470	3516668	3278099
			11	5004014	5352121	5201282	4952875	3175956	2839420	3160053	3156838	2936056	4325473	4209533	3821948	3633364	2833882	3567965	3332395
			11.5	5063740	5414777	5261299	5009051	3237612	2895536	3246455	3218931	2996137	4224900	4237792	3901734	3690638	2876261	3624341	3389661
			12	5101522	5455372	5298492	5044556	3282622	2935139	3328836	3268946	2954647	4302107	418069	4052443	3687306	2864038	3622582	3390500
			12.5	5154765	5514038	5355995	5099515	3328009	2979300	3400878	3320792	2941815	4163778	4187638	3875660	3719878	2881624	3651067	3420846
			13	5189488	5551433	5389511	5131816	3366869	3014665	3458901	3366309	2981593	4288040	4264856	4035268	3753212	2903781	3688009	3452741
			13.5	5222642	5587367	5425094	5165677	3394344	3035792	3506455	3398933	3040738	4352956	4292744	3924644	3772362	2913239	3711402	3475087
			14	5244340	5608625	5443606	5183564	3398405	3038598	3520737	3407945	3104981	4469321	4391897	4033422	3799367	2928495	3743032	3499458
			14.5	5250915	5614789	5451342	5191536	3423490	3060955	3558157	3435746	3146150	4519087	4395392	4004768	3797897	2921678	3743187	3502756
			15	5278859	5642091	5477763	5216819	3418186	3051846	3566099	3435066	3198860	4611550	4357947	4112734	3773999	2900681	3725760	3487544
			15.5	5308084	5671944	5505633	5244881	3418759	3043962	3580826	3436266	3215013	4358950	4481260	4238232	3759844	2887206	3716367	3476486
			16	5313365	5677146	5511178	5250438	3442500	3061124	3614506	3455348	3283326	4421498	4536901	4057709	3774368	2899876	3739431	3495079
			16.5	5335194	5698629	5529651	5267540	3390604	3008772	3573829	3403090	3375086	4527932	4630759	4126685	3747305	2877061	3721248	3474311
			17	5342426	5704571	5535489	5275502	3368963	2996211	3559086	3384614	3422616	4563744	4337493	4202258	3734619	2868952	3717431	3466388
			17.5	5363379	5726632	5557381	5297049	3387739	3007524	3586954	3396313	3511406	4642163	4407780	4237095	3699855	2843916	3693953	3438969
			18	5372235	5735176	5564112	5305703	3362946	2986438	3564669	3362842	3433725	4523415	4470025	4286248	3727330	2868457	3728483	3463972
			18.5	5375689	5737806	5565199	5305671	3345049	2966677	3551046	3338981	3207290	4517887	4504428	4279633	3676733	2828719	3683430	3419213
			19	5388042	5750675	5578238	5320664	3281493	2913163	3489667	3278741	3297746	4562184	4563481	4315784	3667593	2821299	3677291	3409391
			19.5	5409888	5771454	5595848	5335000	3224428	2871153	3435448	3227376	3363895	4622836	4554835	4381252	3672594	2830837	3689040	3413783
			20	5398881	5760650	5586636	5328190	3197173	2846560	3407883	3194584	3437515	4635428	4578162	4408236	3647907	2819122	3672915	3393870
			20.5	5388712	5750544	5577156	5320222	3197389	2844740	3417465	3191493	3459528	4692711	4624933	4520401	3624621	2804842	3655552	3371235
			21	5394717	5756003	5582692	5325901	3234027	2879001	3450341	3215912	3050503	4795611	4631958	4507368	3592167	2780133	3625636	3342050
			21.5	5392054	5753535	5579660	5322744	3126203	2781493	3342774	3114610	3167614	4496538	4507881	4329553	3607926	2801109	3644366	3353922
			22	5388218	5750816	5576183	5319592	3126086	2781269	3340885	3104747	3330620	4580234	4491590	4367957	3582952	2784018	3625819	3336552
			22.5	5373412	5734231	5559139	5302759	3090258	2761039	3288481	3045478	3404552	4626145	4518652	4423415	3575672	2785752	3624592	3333168
			23	5361214	5722728	5546042	5288417	3091136	2763473	3292684	3040964	3469682	4674950	4601931	4413651	3562363	2780041	3613900	3321851
			23.5	5378996	5741328	5564085	5307544	3107760	2776317	3306732	3046537	3091391	4653762	4682961	4437003	3599654	2789215	3598748	3310908
			24	5331493	5692012	5514952	5259139	3037832	2716303	3233621	2981658	3258988	4675072	4780635	4492522	3539134	2791780	3551805	3209846
			24.5	5357497	5718390	5541595	5284654	3045726	2724122	3237090	2981794	3356241	4727880	4750460	4510456	3585784	2811902	3651764	3236196
			25	5303068	5661146	5484271	5228724	3240641	3014015	3086739	2865610	3497504	4736693	4645545	4572346	3571739	2851083	3560532	3278781
			25.5	5295177	5653827	5474393	5218228	3239727	3040074	3069392	2820740	3091391	4791727	4726200	4605509	3598064	2905318	3590256	3338826
			26	5297154	5687608	5628785	5218816	3258668	2940256	3094108	2826219	3258988	4495832	4806714	4526591	3623509	2943830	3542237	3381472
			26.5	5297748	5692962	5575315	5209317	3207037	2932068	3069295	2842174	3356241	4512851	4849120	4571381	3634797	2991928	3533457	3434685
			27	5311095	5744095	5567625	5155835	3189066	2886736	3063167	2778751	3497504	4602367	4891196	4617643	3657373	2982809	3542439	3429518
			27.5	5327209	5751121	5515826	5144786	3203029	2884329	2996064	2774178	3159965	4741388	4868513	4596111	3653470	3004945	3525324	3457958
			28	5318774	5741125	5505831	5241553	3173316	2891102	2946390	2875138	3326273	4528753	4892055	4613015	3629505	3030991	3552574	3487619
			28.5	5309792	5756989	5462871	5258905	3151553	2828342	2921946	2968222	3402096	4568791	4942043	4667821	3613883	3042862	3599619	3504269
			29	5316171	4823875	4823875	5214513	3093590	3105059	2930433	3077065	3470929	4617525	4941437	4685240	3628434	3062009	3585833	3527903
			29.5	5313016	4770372	4770372	5238465	3043574	3110437	2965969	3153219	3534129	4608564	4984446	4744258	3604144	3056695	3611944	3525058
			30	5309267	4793292	4832275	5187931	3013861	3134974	2864693	3213583	3574311	4653428	5069025	4774914	3593370	3033785	3637441	3501568

## Sheet: Figure 4B
Figure 4B
		Number of inclusions/animal
			Time (days)	Control (1% DMSO)							5 µM Claramine						10 µM Claramine								20 µM Claramine
			4	18	11	24	16	17	5	31	21	6	7	9	3	7	15	22	16	12	13	8	6	12	11	10	6	15	10	12	7	13
			7	49	41	45	35	51	34		35	21	39	25	14	34	45	50	26	31	30	32			32	47	28	31	40
			11	49	43	33	55	51	41		41	51	30	24	26	21	45	24	24	27	21	44			44	29	45	33	33	22
			15	55	57	46	50	43	50		23	55	41	32	23	35	30	37	25	31	47	50			53	24	41	31	41	32

[truncated: 16 more sheets: Figure 4C, Figure 4E, S Figure 2 , S Figure 3C, S Figure 3F, S Figure 4A&B, S Figure 4C&D, S Figure 5B, S Figure 6B, S Figure 7A, S Figure 7B, S Figure 8A,B&C, S Figure 10A, S Figure 10B, S Figure 11B&C, S Figure 11D]
